# Supplementary material for: Metagenome Sequencing Reveals the Midgut Microbiota Makeup of Culex pipiens quinquefasciatus and Its Possible Relationship With Insecticide Resistance
Source: Front Microbiol. 2021 Feb 25;12:625539. doi: 10.3389/fmicb.2021.625539 (PMC7948229; doi:10.3389/fmicb.2021.625539)
Supplement: Supplementary Table 2 — All microorganisms were annotated by the sequencing in Cx. pipiens quinquefasciatus. [file Table_2.XLS]

## Sheet: all
kingdom	phylum	class	order	family	genus	species	SS1	SS2	SS3	HN1	HN2	HN3	RR1	RR2	RR3
Archaea	Candidatus_Bathyarchaeota	Unclassified	Unclassified	Unclassified	Unclassified	Candidatus Bathyarchaeota archaeon	50	53	55	46	50	34	51	43	41
Archaea	Candidatus_Bathyarchaeota	Unclassified	Unclassified	Unclassified	Unclassified	Candidatus Bathyarchaeota archaeon B24-2	2	5	11	20	10	14	16	21	2
Archaea	Candidatus_Bathyarchaeota	Unclassified	Unclassified	Unclassified	Unclassified	Unclassified	67	3	0	0	0	0	0	0	0
Archaea	Candidatus_Heimdallarchaeota	Unclassified	Unclassified	Unclassified	Unclassified	Candidatus Heimdallarchaeota archaeon	20	23	8	17	18	7	10	12	21
Archaea	Candidatus_Heimdallarchaeota	Unclassified	Unclassified	Unclassified	Unclassified	Candidatus Heimdallarchaeota archaeon LC 2	24	28	17	13	20	14	20	23	27
Archaea	Candidatus_Heimdallarchaeota	Unclassified	Unclassified	Unclassified	Unclassified	Candidatus Heimdallarchaeota archaeon LC 3	22	19	17	21	19	22	26	29	36
Archaea	Candidatus_Lokiarchaeota	Unclassified	Unclassified	Unclassified	Unclassified	Candidatus Lokiarchaeota archaeon	35	39	38	43	36	32	40	33	32
Archaea	Candidatus_Thorarchaeota	Unclassified	Unclassified	Unclassified	Unclassified	Candidatus Thorarchaeota archaeon	29	34	8	18	11	6	9	9	32
Archaea	Candidatus_Verstraetearchaeota	Unclassified	Unclassified	Unclassified	Unclassified	Candidatus Verstraetearchaeota archaeon	15	13	16	9	8	10	14	13	15
Archaea	Candidatus_Woesearchaeota	Unclassified	Unclassified	Unclassified	Unclassified	Candidatus Woesearchaeota archaeon	109	121	108	105	122	88	86	72	103
Archaea	Candidatus_Woesearchaeota	Unclassified	Unclassified	Unclassified	Unclassified	Candidatus Woesearchaeota archaeon CG10 big fil rev 8 21 14 0 10 45 16	404	458	375	313	371	255	345	353	419
Archaea	Candidatus_Woesearchaeota	Unclassified	Unclassified	Unclassified	Unclassified	Unclassified	248	269	217	169	214	199	175	186	224
Archaea	Crenarchaeota	Thermoprotei	Acidilobales	Caldisphaeraceae	Caldisphaera	Caldisphaera lagunensis	35	37	52	34	61	39	38	42	25
Archaea	Crenarchaeota	Thermoprotei	Desulfurococcales	Desulfurococcaceae	Aeropyrum	Aeropyrum camini	3	14	0	0	0	0	0	0	10
Archaea	Crenarchaeota	Thermoprotei	Desulfurococcales	Desulfurococcaceae	Ignicoccus	Ignicoccus hospitalis	8	5	0	0	6	0	0	1	8
Archaea	Crenarchaeota	Thermoprotei	Desulfurococcales	Desulfurococcaceae	Ignicoccus	Ignicoccus islandicus	10	13	13	17	26	16	15	20	17
Archaea	Crenarchaeota	Thermoprotei	Desulfurococcales	Pyrodictiaceae	Pyrolobus	Pyrolobus fumarii	2	5	20	15	19	18	8	18	6
Archaea	Crenarchaeota	Thermoprotei	Sulfolobales	Sulfolobaceae	Acidianus	Acidianus hospitalis	13	12	26	14	14	7	17	23	17
Archaea	Crenarchaeota	Thermoprotei	Sulfolobales	Sulfolobaceae	Metallosphaera	Metallosphaera hakonensis	41	48	78	46	65	50	57	55	42
Archaea	Crenarchaeota	Thermoprotei	Unclassified	Unclassified	Unclassified	Thermoprotei archaeon	17	18	20	18	12	27	15	23	18
Archaea	Crenarchaeota	Unclassified	Unclassified	Unclassified	Unclassified	Crenarchaeota archaeon	12	3	14	8	10	10	8	10	7
Archaea	Euryarchaeota	Halobacteria	Halobacteriales	Haloarculaceae	Haloarcula	Haloarcula japonica	13	19	10	11	15	7	22	21	15
Archaea	Euryarchaeota	Halobacteria	Halobacteriales	Haloarculaceae	Halomicrobium	Halomicrobium zhouii	8	10	7	9	10	6	6	11	9
Archaea	Euryarchaeota	Halobacteria	Halobacteriales	Halobacteriaceae	Halarchaeum	Halarchaeum acidiphilum	43	39	67	56	66	62	53	55	52
Archaea	Euryarchaeota	Halobacteria	Halobacteriales	Unclassified	Unclassified	Halobacteriales archaeon QH 10 67 22	31	27	37	32	35	23	30	29	46
Archaea	Euryarchaeota	Halobacteria	Haloferacales	Haloferacaceae	Halobellus	Halobellus sp. ZY21	21	18	22	19	20	16	19	21	19
Archaea	Euryarchaeota	Halobacteria	Haloferacales	Haloferacaceae	Haloferax	Haloferax larsenii	20	20	23	14	19	13	17	21	13
Archaea	Euryarchaeota	Halobacteria	Haloferacales	Haloferacaceae	Halogeometricum	Halogeometricum borinquense	21	16	0	0	0	0	0	0	18
Archaea	Euryarchaeota	Halobacteria	Haloferacales	Haloferacaceae	Halopelagius	Halopelagius longus	41	34	26	42	47	47	29	41	37
Archaea	Euryarchaeota	Halobacteria	Haloferacales	Haloferacaceae	Unclassified	Haloferacaceae archaeon SYSU A9-0	15	15	23	21	21	15	20	19	31
Archaea	Euryarchaeota	Halobacteria	Haloferacales	Halorubraceae	Halorubrum	Halorubrum arcis	17	15	16	20	14	13	22	21	10
Archaea	Euryarchaeota	Halobacteria	Haloferacales	Halorubraceae	Halorubrum	Halorubrum tropicale	13	21	18	22	28	13	24	19	15
Archaea	Euryarchaeota	Methanobacteria	Methanobacteriales	Methanobacteriaceae	Methanobacterium	Methanobacterium lacus	13	5	0	0	0	0	0	0	12
Archaea	Euryarchaeota	Methanobacteria	Methanobacteriales	Methanobacteriaceae	Methanobacterium	Methanobacterium sp. PtaB.Bin024	7	9	6	12	6	11	13	11	7
Archaea	Euryarchaeota	Methanobacteria	Methanobacteriales	Methanobacteriaceae	Methanobacterium	Unclassified	3	3	8	0	2	2	9	10	4
Archaea	Euryarchaeota	Methanococci	Methanococcales	Methanococcaceae	Methanococcus	Methanococcus maripaludis	180	68	32	47	40	28	37	27	70
Archaea	Euryarchaeota	Methanomicrobia	Methanocellales	Methanocellaceae	Methanocella	Methanocella arvoryzae	26	16	29	27	29	25	34	33	19
Archaea	Euryarchaeota	Methanomicrobia	Methanocellales	Methanocellaceae	Methanocella	Methanocella sp. PtaU1.Bin125	21	20	18	24	23	16	18	20	19
Archaea	Euryarchaeota	Methanomicrobia	Methanomicrobiales	Methanomicrobiaceae	Methanoculleus	Methanoculleus bourgensis	236	192	223	162	203	181	164	181	172
Archaea	Euryarchaeota	Methanomicrobia	Methanomicrobiales	Methanomicrobiaceae	Methanoculleus	Methanoculleus sp. CAG:1088	15	9	23	19	20	12	10	13	10
Archaea	Euryarchaeota	Methanomicrobia	Methanomicrobiales	Methanomicrobiaceae	Methanoplanus	Methanoplanus limicola	9	7	28	30	27	27	23	38	10
Archaea	Euryarchaeota	Methanomicrobia	Methanomicrobiales	Methanoregulaceae	Methanoregula	Methanoregula sp. PtaU1.Bin051	2	4	20	20	23	15	16	20	6
Archaea	Euryarchaeota	Methanomicrobia	Methanomicrobiales	Methanoregulaceae	Methanosphaerula	Methanosphaerula palustris	29	43	33	25	38	28	25	24	32
Archaea	Euryarchaeota	Methanomicrobia	Methanomicrobiales	Methanospirillaceae	Methanospirillum	Methanospirillum lacunae	5	5	14	9	9	8	22	14	3
Archaea	Euryarchaeota	Methanomicrobia	Methanomicrobiales	Unclassified	Unclassified	Unclassified	121	14	27	41	31	32	23	25	28
Archaea	Euryarchaeota	Methanomicrobia	Methanosarcinales	Candidatus_Methanoperedenaceae	Candidatus_Methanoperedens	Candidatus Methanoperedens sp.	9	7	8	2	2	2	11	9	11
Archaea	Euryarchaeota	Methanomicrobia	Methanosarcinales	Methanosaetaceae	Methanothrix	Methanosaeta sp. PtaU1.Bin060	12	15	26	17	20	18	15	25	19
Archaea	Euryarchaeota	Methanomicrobia	Methanosarcinales	Methanosaetaceae	Methanothrix	Methanothrix sp.	17	21	30	20	24	26	25	24	25
Archaea	Euryarchaeota	Methanomicrobia	Methanosarcinales	Methanosarcinaceae	Methanococcoides	Methanococcoides burtonii	20	37	24	26	32	20	21	27	31
Archaea	Euryarchaeota	Methanomicrobia	Methanosarcinales	Methanosarcinaceae	Methanococcoides	Methanococcoides vulcani	3	4	8	7	8	8	18	10	6
Archaea	Euryarchaeota	Methanomicrobia	Methanosarcinales	Methanosarcinaceae	Methanolobus	Methanolobus vulcani	7	5	30	19	24	13	28	29	17
Archaea	Euryarchaeota	Methanomicrobia	Methanosarcinales	Methanosarcinaceae	Methanosarcina	Methanosarcina spelaei	13	14	13	9	14	12	15	8	15
Archaea	Euryarchaeota	Methanomicrobia	Methanosarcinales	Unclassified	Unclassified	Methanosarcinales archaeon	225	234	238	258	294	203	264	244	232
Archaea	Euryarchaeota	Methanomicrobia	Unclassified	Unclassified	Unclassified	Arc I group archaeon B03fssc0709 Meth Bin005	4	7	6	18	10	8	15	14	5
Archaea	Euryarchaeota	Methanopyri	Methanopyrales	Methanopyraceae	Methanopyrus	Methanopyrus sp. KOL6	3	4	0	0	0	0	0	0	4
Archaea	Euryarchaeota	Theionarchaea	Unclassified	Unclassified	Unclassified	Theionarchaea archaeon DG-70-1	17	13	20	27	25	14	23	21	19
Archaea	Euryarchaeota	Thermococci	Thermococcales	Thermococcaceae	Palaeococcus	Palaeococcus ferrophilus	6	7	7	18	15	13	14	18	8
Archaea	Euryarchaeota	Thermococci	Thermococcales	Thermococcaceae	Thermococcus	Thermococcus celericrescens	20	12	7	6	14	2	12	9	17
Archaea	Euryarchaeota	Thermococci	Thermococcales	Thermococcaceae	Thermococcus	Thermococcus chitonophagus	64	63	109	70	100	89	89	122	68
Archaea	Euryarchaeota	Thermococci	Thermococcales	Thermococcaceae	Thermococcus	Thermococcus pacificus	2	2	19	15	17	4	14	16	4
Archaea	Euryarchaeota	Thermococci	Thermococcales	Thermococcaceae	Thermococcus	Thermococcus sp. 40 45	14	22	15	11	10	8	7	15	14
Archaea	Euryarchaeota	Thermococci	Unclassified	Unclassified	Unclassified	Thermococci archaeon	119	141	106	118	107	73	107	101	145
Archaea	Euryarchaeota	Thermoplasmata	Thermoplasmatales	Unclassified	Unclassified	Thermoplasmatales archaeon SG8-52-4	5	7	26	12	11	10	28	13	9
Archaea	Euryarchaeota	Thermoplasmata	Unclassified	Unclassified	Unclassified	Thermoplasmata archaeon	75	81	141	108	125	77	128	111	90
Archaea	Euryarchaeota	Thermoplasmata	Unclassified	Unclassified	Unclassified	Thermoplasmata archaeon HGW-Thermoplasmata-1	2	5	13	5	6	9	0	7	8
Archaea	Euryarchaeota	Thermoplasmata	Unclassified	Unclassified	Unclassified	methanogenic archaeon ISO4-H5	13	12	16	13	18	12	15	12	12
Archaea	Euryarchaeota	Unclassified	Candidatus_Altiarchaeales	Unclassified	Unclassified	Candidatus Altiarchaeales archaeon A3	15	22	26	16	21	20	24	21	19
Archaea	Euryarchaeota	Unclassified	Candidatus_Altiarchaeales	Unclassified	Unclassified	Candidatus Altiarchaeales archaeon WOR SM1 79	13	13	15	17	12	10	21	17	8
Archaea	Euryarchaeota	Unclassified	Candidatus_Altiarchaeales	Unclassified	Unclassified	Candidatus Altiarchaeales archaeon WOR SM1 86-2	28	48	22	21	17	8	17	13	47
Archaea	Euryarchaeota	Unclassified	Unclassified	Unclassified	Aciduliprofundum	Aciduliprofundum boonei	0	0	18	15	31	15	12	11	0
Archaea	Euryarchaeota	Unclassified	Unclassified	Unclassified	Unclassified	Candidatus Nanohaloarchaeota archaeon	14	16	13	16	17	11	16	16	11
Archaea	Euryarchaeota	Unclassified	Unclassified	Unclassified	Unclassified	Euryarchaeota archaeon	288	295	210	234	239	174	231	233	264
Archaea	Euryarchaeota	Unclassified	Unclassified	Unclassified	Unclassified	Euryarchaeota archaeon RBG 13 57 23	739	1040	961	805	911	701	815	818	853
Archaea	Euryarchaeota	Unclassified	Unclassified	Unclassified	Unclassified	Euryarchaeota archaeon RBG 16 68 12	0	0	23	9	13	17	18	18	0
Archaea	Euryarchaeota	Unclassified	Unclassified	Unclassified	Unclassified	Euryarchaeota archaeon TMED97	44	47	36	36	42	39	42	35	45
Archaea	Euryarchaeota	Unclassified	Unclassified	Unclassified	Unclassified	Marine Group II euryarchaeote	46	51	111	76	88	60	106	110	52
Archaea	Euryarchaeota	Unclassified	Unclassified	Unclassified	Unclassified	Marine Group II euryarchaeote MED-G36	12	9	8	2	3	0	11	9	14
Archaea	Euryarchaeota	Unclassified	Unclassified	Unclassified	Unclassified	Unclassified	5229	5339	5594	5592	5635	5936	5544	5558	5269
Archaea	Euryarchaeota	Unclassified	Unclassified	Unclassified	Unclassified	uncultured marine group II/III euryarchaeote KM3 135 H05	9	17	19	18	17	15	20	18	14
Archaea	Euryarchaeota	Unclassified	Unclassified	Unclassified	Unclassified	uncultured marine group II/III euryarchaeote KM3 60 A11	924	1094	898	901	944	855	861	899	1093
Archaea	Euryarchaeota	Unclassified	Unclassified	Unclassified	Unclassified	uncultured marine group II euryarchaeote 37F11	3	12	15	17	13	16	6	12	10
Archaea	Thaumarchaeota	Nitrososphaeria	Nitrososphaerales	Nitrososphaeraceae	Nitrososphaera	Candidatus Nitrososphaera gargensis	30	26	7	25	19	13	18	17	32
Archaea	Thaumarchaeota	Unclassified	Nitrosopumilales	Nitrosopumilaceae	Nitrosopumilus	Nitrosopumilus maritimus	46	44	40	69	67	62	57	74	47
Archaea	Thaumarchaeota	Unclassified	Unclassified	Unclassified	Candidatus_Nitrosotalea	Candidatus Nitrosotalea sinensis	3	0	0	0	0	2	0	0	0
Archaea	Thaumarchaeota	Unclassified	Unclassified	Unclassified	Unclassified	Thaumarchaeota archaeon	23	21	17	43	28	21	33	25	24
Archaea	Unclassified	Thermoprotei	Desulfurococcales	Desulfurococcaceae	Ignicoccus	Unclassified	21	23	33	26	33	24	36	34	21
Archaea	Unclassified	Thermoprotei	Desulfurococcales	Desulfurococcaceae	Unclassified	Unclassified	10	8	8	10	15	10	11	17	9
Archaea	Unclassified	Unclassified	Unclassified	Unclassified	Unclassified	Candidatus Pacearchaeota archaeon	120	123	217	240	272	242	208	196	124
Archaea	Unclassified	Unclassified	Unclassified	Unclassified	Unclassified	Candidatus Pacearchaeota archaeon CG10 big fil rev 8 21 14 0 10 31 24	13	21	11	14	8	5	20	16	18
Archaea	Unclassified	Unclassified	Unclassified	Unclassified	Unclassified	Candidatus Pacearchaeota archaeon CG1 02 32 132	18	17	25	20	19	13	17	22	20
Archaea	Unclassified	Unclassified	Unclassified	Unclassified	Unclassified	Candidatus Pacearchaeota archaeon CG1 02 39 14	33	51	50	56	42	38	54	48	42
Archaea	Unclassified	Unclassified	Unclassified	Unclassified	Unclassified	Unclassified	596	648	625	479	588	431	463	453	591
Archaea	Unclassified	Unclassified	Unclassified	Unclassified	Unclassified	archaeon	5485	6255	6867	6681	6860	5816	6656	7686	5885
Archaea	Unclassified	Unclassified	Unclassified	Unclassified	Unclassified	archaeon GW2011 AR11	142	145	95	100	130	90	76	103	79
Archaea	Unclassified	Unclassified	Unclassified	Unclassified	Unclassified	archaeon HR01	10	8	16	5	28	7	6	10	16
Bacteria	Abditibacteriota	Abditibacteria	Abditibacteriales	Abitibacteriaceae	Abditibacterium	Abditibacterium utsteinense	11	9	14	18	18	13	10	14	5
Bacteria	Acidobacteria	Acidobacteriia	Acidobacteriales	Acidobacteriaceae	Bryocella	Bryocella elongata	15	18	44	41	29	25	45	42	30
Bacteria	Acidobacteria	Acidobacteriia	Acidobacteriales	Acidobacteriaceae	Candidatus_Koribacter	Candidatus Koribacter versatilis	22	10	16	17	21	31	14	20	7
Bacteria	Acidobacteria	Acidobacteriia	Acidobacteriales	Acidobacteriaceae	Edaphobacter	Edaphobacter aggregans	3	4	7	7	8	15	7	5	3
Bacteria	Acidobacteria	Acidobacteriia	Acidobacteriales	Acidobacteriaceae	Granulicella	Granulicella rosea	46	98	21	34	38	39	23	24	50
Bacteria	Acidobacteria	Acidobacteriia	Acidobacteriales	Acidobacteriaceae	Granulicella	Granulicella tundricola	29	28	20	19	15	21	18	12	30
Bacteria	Acidobacteria	Acidobacteriia	Acidobacteriales	Acidobacteriaceae	Unclassified	Acidobacteria bacterium KBS 146	9	10	13	11	31	7	14	13	14
Bacteria	Acidobacteria	Acidobacteriia	Acidobacteriales	Acidobacteriaceae	Unclassified	Acidobacteriaceae bacterium KBS 83	11	24	19	27	25	30	24	17	19
Bacteria	Acidobacteria	Acidobacteriia	Acidobacteriales	Acidobacteriaceae	Unclassified	Acidobacteriaceae bacterium TAA166	70	78	42	32	29	26	29	22	77
Bacteria	Acidobacteria	Acidobacteriia	Unclassified	Unclassified	Unclassified	Acidobacteriia bacterium AA117	55	57	59	58	57	40	58	60	61
Bacteria	Acidobacteria	Blastocatellia	Unclassified	Unclassified	Chloracidobacterium	Chloracidobacterium sp. CP2 5A	26	19	21	26	25	20	19	14	30
Bacteria	Acidobacteria	Blastocatellia	Unclassified	Unclassified	Chloracidobacterium	Chloracidobacterium thermophilum	6	17	22	14	20	12	10	19	10
Bacteria	Acidobacteria	Blastocatellia	Unclassified	Unclassified	Unclassified	Blastocatellia bacterium	5	7	7	4	3	2	5	5	2
Bacteria	Acidobacteria	Blastocatellia	Unclassified	Unclassified	Unclassified	Blastocatellia bacterium AA13	6	6	8	10	6	4	5	8	3
Bacteria	Acidobacteria	Holophagae	Unclassified	Unclassified	Unclassified	Holophagae bacterium	9	11	28	17	28	13	24	17	15
Bacteria	Acidobacteria	Solibacteres	Solibacterales	Solibacteraceae	Candidatus_Sulfopaludibacter	Candidatus Sulfopaludibacter sp. SbA6	11	8	0	0	0	0	0	0	9
Bacteria	Acidobacteria	Unclassified	Unclassified	Unclassified	Unclassified	Acidobacteria bacterium	566	633	772	829	847	668	767	790	707
Bacteria	Acidobacteria	Unclassified	Unclassified	Unclassified	Unclassified	Acidobacteria bacterium 13 1 40CM 2 56 5	6	2	17	14	11	8	13	11	12
Bacteria	Acidobacteria	Unclassified	Unclassified	Unclassified	Unclassified	Acidobacteria bacterium 13 1 40CM 3 55 6	28	28	32	45	38	34	44	28	34
Bacteria	Acidobacteria	Unclassified	Unclassified	Unclassified	Unclassified	Acidobacteria bacterium 13 1 40CM 4 61 5	19	19	14	14	19	13	12	6	19
Bacteria	Acidobacteria	Unclassified	Unclassified	Unclassified	Unclassified	Acidobacteria bacterium 13 1 40CM 4 65 8	1	1	6	6	3	3	5	7	2
Bacteria	Acidobacteria	Unclassified	Unclassified	Unclassified	Unclassified	Acidobacteria bacterium 13 1 40CM 56 16	5	15	21	16	10	12	16	12	4
Bacteria	Acidobacteria	Unclassified	Unclassified	Unclassified	Unclassified	Acidobacteria bacterium 13 1 40CM 65 14	8	21	0	17	11	21	0	0	9
Bacteria	Acidobacteria	Unclassified	Unclassified	Unclassified	Unclassified	Acidobacteria bacterium 13 2 20CM 58 27	15	15	13	22	21	21	19	26	22
Bacteria	Acidobacteria	Unclassified	Unclassified	Unclassified	Unclassified	Acidobacteria bacterium Mor1	10	18	0	4	3	3	0	0	18
Bacteria	Acidobacteria	Unclassified	Unclassified	Unclassified	Unclassified	Acidobacteria bacterium RBG 16 68 9	8	14	7	10	9	2	4	1	8
Bacteria	Acidobacteria	Unclassified	Unclassified	Unclassified	Unclassified	Acidobacteria bacterium RIFCSPLOWO2 02 FULL 64 15	10	20	22	12	20	17	12	17	17
Bacteria	Acidobacteria	Unclassified	Unclassified	Unclassified	Unclassified	Acidobacteria bacterium RIFCSPLOWO2 02 FULL 67 36	5	15	23	13	12	13	10	14	5
Bacteria	Acidobacteria	Unclassified	Unclassified	Unclassified	Unclassified	Acidobacteria bacterium RIFCSPLOWO2 12 FULL 67 14b	8	9	20	15	16	8	12	20	4
Bacteria	Acidobacteria	Unclassified	Unclassified	Unclassified	Unclassified	Unclassified	26	24	32	23	26	27	19	25	22
Bacteria	Actinobacteria	Acidimicrobiia	Acidimicrobiales	Acidimicrobiaceae	Acidimicrobium	Acidimicrobium sp. BACL19 MAG-120924-bin39	12	4	0	0	0	0	0	0	5
Bacteria	Actinobacteria	Acidimicrobiia	Acidimicrobiales	Acidimicrobiaceae	Ferrimicrobium	Ferrimicrobium acidiphilum	10	5	19	19	22	9	17	17	5
Bacteria	Actinobacteria	Acidimicrobiia	Acidimicrobiales	Acidimicrobiaceae	Ferrithrix	Ferrithrix thermotolerans	4	2	6	14	15	10	6	8	2
Bacteria	Actinobacteria	Acidimicrobiia	Acidimicrobiales	Acidimicrobiaceae	Unclassified	Acidimicrobiaceae bacterium	14	13	19	17	8	21	9	24	19
Bacteria	Actinobacteria	Acidimicrobiia	Acidimicrobiales	Unclassified	Unclassified	Acidimicrobiales bacterium MED-G01	19	21	30	27	19	14	31	35	27
Bacteria	Actinobacteria	Acidimicrobiia	Unclassified	Unclassified	Unclassified	Acidimicrobiia bacterium	2	5	7	7	10	6	9	14	0
Bacteria	Actinobacteria	Acidimicrobiia	Unclassified	Unclassified	Unclassified	Acidimicrobiia bacterium BACL6 MAG-120910-bin40	63	80	61	86	68	75	69	53	72
Bacteria	Actinobacteria	Actinobacteria	Actinomycetales	Actinomycetaceae	Actinomyces	Actinomyces mediterranea	16	13	22	12	12	9	15	16	12
Bacteria	Actinobacteria	Actinobacteria	Actinomycetales	Actinomycetaceae	Actinomyces	Actinomyces ruminicola	7	8	11	7	12	6	17	15	8
Bacteria	Actinobacteria	Actinobacteria	Actinomycetales	Actinomycetaceae	Actinomyces	Actinomyces sp. Marseille-P3109	0	0	23	18	28	21	18	19	0
Bacteria	Actinobacteria	Actinobacteria	Actinomycetales	Actinomycetaceae	Arcanobacterium	Arcanobacterium haemolyticum	26	25	28	44	24	24	25	25	40
Bacteria	Actinobacteria	Actinobacteria	Actinomycetales	Actinomycetaceae	Unclassified	Actinomycetaceae bacterium sk1b4	6	11	24	22	11	6	15	21	12
Bacteria	Actinobacteria	Actinobacteria	Actinomycetales	Unclassified	Unclassified	Actinomycetales bacterium TMED115	40	35	46	47	54	37	38	33	23
Bacteria	Actinobacteria	Actinobacteria	Bifidobacteriales	Bifidobacteriaceae	Bifidobacterium	Bifidobacterium animalis	0	2	19	18	13	12	26	21	8
Bacteria	Actinobacteria	Actinobacteria	Bifidobacteriales	Bifidobacteriaceae	Bifidobacterium	Bifidobacterium aquikefiri	32	23	68	56	54	45	60	57	22
Bacteria	Actinobacteria	Actinobacteria	Bifidobacteriales	Bifidobacteriaceae	Bifidobacterium	Bifidobacterium asteroides	460	372	391	343	387	314	402	340	461
Bacteria	Actinobacteria	Actinobacteria	Bifidobacteriales	Bifidobacteriaceae	Bifidobacterium	Bifidobacterium hapali	9	15	16	15	10	5	14	17	10
Bacteria	Actinobacteria	Actinobacteria	Bifidobacteriales	Bifidobacteriaceae	Bifidobacterium	Bifidobacterium longum	40	37	23	39	30	27	13	17	37
Bacteria	Actinobacteria	Actinobacteria	Candidatus_Actinomarinales	Candidatus_Actinomarinaceae	Candidatus_Actinomarina	Candidatus Actinomarina sp. HD9-500m-PIT-SAG01	13	12	10	16	8	9	5	25	9
Bacteria	Actinobacteria	Actinobacteria	Candidatus_Nanopelagicales	Candidatus_Nanopelagicaceae	Candidatus_Planktophila	Candidatus Planktophila dulcis	8	20	11	14	14	13	11	11	23
Bacteria	Actinobacteria	Actinobacteria	Corynebacteriales	Corynebacteriaceae	Corynebacterium	Corynebacterium amycolatum	50	65	66	60	57	43	48	42	68
Bacteria	Actinobacteria	Actinobacteria	Corynebacteriales	Corynebacteriaceae	Corynebacterium	Corynebacterium efficiens	1	2	0	0	2	2	0	4	2
Bacteria	Actinobacteria	Actinobacteria	Corynebacteriales	Corynebacteriaceae	Corynebacterium	Corynebacterium geronticis	10	5	0	0	0	0	0	0	8
Bacteria	Actinobacteria	Actinobacteria	Corynebacteriales	Corynebacteriaceae	Corynebacterium	Corynebacterium humireducens	2	2	2	0	0	0	0	0	5
Bacteria	Actinobacteria	Actinobacteria	Corynebacteriales	Corynebacteriaceae	Corynebacterium	Corynebacterium imitans	23	23	31	21	20	15	20	22	11
Bacteria	Actinobacteria	Actinobacteria	Corynebacteriales	Corynebacteriaceae	Corynebacterium	Corynebacterium kroppenstedtii	26	17	27	31	22	23	26	41	24
Bacteria	Actinobacteria	Actinobacteria	Corynebacteriales	Corynebacteriaceae	Corynebacterium	Corynebacterium maris	8	2	10	4	15	2	8	2	5
Bacteria	Actinobacteria	Actinobacteria	Corynebacteriales	Corynebacteriaceae	Corynebacterium	Corynebacterium minutissimum	6	8	7	7	8	6	7	7	8
Bacteria	Actinobacteria	Actinobacteria	Corynebacteriales	Corynebacteriaceae	Corynebacterium	Corynebacterium mustelae	6	4	0	8	4	2	0	0	2
Bacteria	Actinobacteria	Actinobacteria	Corynebacteriales	Corynebacteriaceae	Corynebacterium	Corynebacterium provencense	35	41	35	36	37	60	46	39	21
Bacteria	Actinobacteria	Actinobacteria	Corynebacteriales	Corynebacteriaceae	Corynebacterium	Corynebacterium sp. YIM 101343	14	5	4	12	15	7	4	2	4
Bacteria	Actinobacteria	Actinobacteria	Corynebacteriales	Corynebacteriaceae	Corynebacterium	Corynebacterium spheniscorum	6	7	13	12	14	8	12	11	5
Bacteria	Actinobacteria	Actinobacteria	Corynebacteriales	Corynebacteriaceae	Corynebacterium	Corynebacterium stationis	9	2	9	6	0	0	6	14	8
Bacteria	Actinobacteria	Actinobacteria	Corynebacteriales	Corynebacteriaceae	Unclassified	Corynebacterium-like bacterium B27	22	19	75	38	39	46	52	58	14
Bacteria	Actinobacteria	Actinobacteria	Corynebacteriales	Gordoniaceae	Gordonia	Gordonia sp.	22	41	51	55	35	30	18	37	28
Bacteria	Actinobacteria	Actinobacteria	Corynebacteriales	Gordoniaceae	Gordonia	Gordonia sp. AMA120	1714	1985	2044	1995	2035	1786	1925	2043	1752
Bacteria	Actinobacteria	Actinobacteria	Corynebacteriales	Mycobacteriaceae	Mycobacterium	Mycobacterium malmoense	5	7	0	3	3	3	0	0	5
Bacteria	Actinobacteria	Actinobacteria	Corynebacteriales	Mycobacteriaceae	Mycobacterium	Mycobacterium shigaense	21	12	37	24	18	15	21	24	19
Bacteria	Actinobacteria	Actinobacteria	Corynebacteriales	Mycobacteriaceae	Mycobacterium	Mycobacterium sp. ACS4331	2	4	9	10	10	6	6	15	8
Bacteria	Actinobacteria	Actinobacteria	Corynebacteriales	Mycobacteriaceae	Mycobacterium	Mycobacterium sp. CECT 8779	5	3	0	0	0	0	0	0	7
Bacteria	Actinobacteria	Actinobacteria	Corynebacteriales	Mycobacteriaceae	Mycobacterium	Mycobacterium sp. Root135	21	21	46	28	47	30	44	32	11
Bacteria	Actinobacteria	Actinobacteria	Corynebacteriales	Mycobacteriaceae	Mycobacterium	Mycobacterium sp. YR782	3	5	0	10	9	7	0	0	3
Bacteria	Actinobacteria	Actinobacteria	Corynebacteriales	Mycobacteriaceae	Mycobacterium	Mycobacterium triplex	15	12	11	14	7	6	17	9	11
Bacteria	Actinobacteria	Actinobacteria	Corynebacteriales	Mycobacteriaceae	Mycobacterium	Mycobacterium tuberculosis	916	1044	1530	1657	1628	1298	1535	1595	1072
Bacteria	Actinobacteria	Actinobacteria	Corynebacteriales	Mycobacteriaceae	Mycobacterium	Unclassified	0	0	0	0	0	15	0	0	0
Bacteria	Actinobacteria	Actinobacteria	Corynebacteriales	Mycobacteriaceae	Mycobacteroides	Mycobacteroides abscessus	25	23	16	16	15	11	10	9	27
Bacteria	Actinobacteria	Actinobacteria	Corynebacteriales	Mycobacteriaceae	Mycolicibacterium	Mycolicibacterium komanii	0	4	0	4	8	4	0	0	2
Bacteria	Actinobacteria	Actinobacteria	Corynebacteriales	Mycobacteriaceae	Mycolicibacterium	Mycolicibacterium moriokaense	0	0	18	9	14	5	7	13	0
Bacteria	Actinobacteria	Actinobacteria	Corynebacteriales	Mycobacteriaceae	Mycolicibacterium	Mycolicibacterium mucogenicum	39	39	49	63	61	51	60	47	41
Bacteria	Actinobacteria	Actinobacteria	Corynebacteriales	Mycobacteriaceae	Mycolicibacterium	Mycolicibacterium porcinum	11	10	10	21	25	8	22	20	18
Bacteria	Actinobacteria	Actinobacteria	Corynebacteriales	Mycobacteriaceae	Mycolicibacterium	Mycolicibacterium sp. NCC Tsukiji	24	20	20	18	15	13	16	20	21
Bacteria	Actinobacteria	Actinobacteria	Corynebacteriales	Mycobacteriaceae	Mycolicibacterium	Mycolicibacterium vanbaalenii	88	2	0	0	0	2	0	0	0
Bacteria	Actinobacteria	Actinobacteria	Corynebacteriales	Nocardiaceae	Nocardia	Nocardia acidivorans	18	37	30	24	28	22	23	23	24
Bacteria	Actinobacteria	Actinobacteria	Corynebacteriales	Nocardiaceae	Nocardia	Nocardia altamirensis	5	17	17	4	9	6	10	12	5
Bacteria	Actinobacteria	Actinobacteria	Corynebacteriales	Nocardiaceae	Nocardia	Nocardia concava	0	5	2	2	0	4	9	4	2
Bacteria	Actinobacteria	Actinobacteria	Corynebacteriales	Nocardiaceae	Nocardia	Nocardia higoensis	2	2	24	12	12	4	21	18	0
Bacteria	Actinobacteria	Actinobacteria	Corynebacteriales	Nocardiaceae	Nocardia	Nocardia nova	45	44	86	62	76	53	74	58	31
Bacteria	Actinobacteria	Actinobacteria	Corynebacteriales	Nocardiaceae	Nocardia	Nocardia shimofusensis	2	2	2	0	3	5	2	2	2
Bacteria	Actinobacteria	Actinobacteria	Corynebacteriales	Nocardiaceae	Nocardia	Nocardia sp. 348MFTsu5.1	14	24	19	23	27	15	9	15	13
Bacteria	Actinobacteria	Actinobacteria	Corynebacteriales	Nocardiaceae	Nocardia	Nocardia sp. Y48	53	47	23	48	34	32	44	65	62
Bacteria	Actinobacteria	Actinobacteria	Corynebacteriales	Nocardiaceae	Rhodococcus	Rhodococcus sp. AW25M09	28	29	21	39	31	25	27	16	30
Bacteria	Actinobacteria	Actinobacteria	Corynebacteriales	Nocardiaceae	Rhodococcus	Rhodococcus triatomae	4	3	7	15	12	8	8	9	7
Bacteria	Actinobacteria	Actinobacteria	Corynebacteriales	Nocardiaceae	Rhodococcus	Unclassified	7	7	0	0	0	0	0	0	7
Bacteria	Actinobacteria	Actinobacteria	Corynebacteriales	Segniliparaceae	Segniliparus	Segniliparus rotundus	12	8	12	9	10	5	14	10	15
Bacteria	Actinobacteria	Actinobacteria	Frankiales	Cryptosporangiaceae	Cryptosporangium	Cryptosporangium arvum	16	15	15	20	16	8	15	12	22
Bacteria	Actinobacteria	Actinobacteria	Frankiales	Frankiaceae	Frankia	Frankia sp. QA3	1	1	11	0	8	2	7	23	1
Bacteria	Actinobacteria	Actinobacteria	Frankiales	Frankiaceae	Frankia	Unclassified	12	17	12	10	9	13	9	17	13
Bacteria	Actinobacteria	Actinobacteria	Geodermatophilales	Geodermatophilaceae	Blastococcus	Blastococcus sp. DSM 44268	10	10	17	12	22	11	25	19	12
Bacteria	Actinobacteria	Actinobacteria	Geodermatophilales	Geodermatophilaceae	Blastococcus	Blastococcus sp. DSM 46838	5	4	15	14	23	15	22	17	4
Bacteria	Actinobacteria	Actinobacteria	Geodermatophilales	Geodermatophilaceae	Geodermatophilus	Geodermatophilus sp. Leaf369	3	10	16	24	22	17	17	20	5
Bacteria	Actinobacteria	Actinobacteria	Geodermatophilales	Geodermatophilaceae	Modestobacter	Modestobacter marinus	0	0	0	2	2	4	0	0	0
Bacteria	Actinobacteria	Actinobacteria	Glycomycetales	Glycomycetaceae	Glycomyces	Glycomyces arizonensis	49	47	42	85	86	57	65	60	47
Bacteria	Actinobacteria	Actinobacteria	Glycomycetales	Glycomycetaceae	Glycomyces	Glycomyces artemisiae	13	10	32	19	30	25	18	22	10
Bacteria	Actinobacteria	Actinobacteria	Glycomycetales	Glycomycetaceae	Glycomyces	Glycomyces sp. YIM 121974	13	16	16	31	28	20	11	17	17
Bacteria	Actinobacteria	Actinobacteria	Glycomycetales	Glycomycetaceae	Glycomyces	Glycomyces tenuis	58	42	38	53	44	36	41	49	67
Bacteria	Actinobacteria	Actinobacteria	Glycomycetales	Glycomycetaceae	Haloglycomyces	Haloglycomyces albus	9	14	15	21	20	6	16	19	11
Bacteria	Actinobacteria	Actinobacteria	Jiangellales	Jiangellaceae	Jiangella	Jiangella alkaliphila	15	15	18	10	13	16	18	6	18
Bacteria	Actinobacteria	Actinobacteria	Kineosporiales	Kineosporiaceae	Kineosporia	Kineosporia sp. A 224	0	2	2	0	2	11	3	0	0
Bacteria	Actinobacteria	Actinobacteria	Kineosporiales	Kineosporiaceae	Quadrisphaera	Quadrisphaera sp. DSM 44207	17	19	22	17	15	22	20	27	19
Bacteria	Actinobacteria	Actinobacteria	Micrococcales	Beutenbergiaceae	Miniimonas	Miniimonas sp. S16	11	18	7	7	9	7	5	6	14
Bacteria	Actinobacteria	Actinobacteria	Micrococcales	Brevibacteriaceae	Brevibacterium	Brevibacterium sanguinis	10	14	13	13	10	14	16	15	15
Bacteria	Actinobacteria	Actinobacteria	Micrococcales	Cellulomonadaceae	Cellulomonas	Cellulomonas sp. Leaf395	0	0	2	2	3	7	2	0	2
Bacteria	Actinobacteria	Actinobacteria	Micrococcales	Cellulomonadaceae	Cellulomonas	Cellulomonas sp. NEAU-YY56	9	11	2	2	5	4	0	0	10
Bacteria	Actinobacteria	Actinobacteria	Micrococcales	Cellulomonadaceae	Cellulomonas	Cellulomonas sp. Root137	10	10	18	28	10	13	15	14	14
Bacteria	Actinobacteria	Actinobacteria	Micrococcales	Cellulomonadaceae	Cellulomonas	Unclassified	20	23	17	20	17	18	31	20	23
Bacteria	Actinobacteria	Actinobacteria	Micrococcales	Demequinaceae	Demequina	Demequina sp. NBRC 110056	0	1	2	8	8	7	6	6	4
Bacteria	Actinobacteria	Actinobacteria	Micrococcales	Demequinaceae	Lysinimicrobium	Lysinimicrobium pelophilum	15	10	9	19	12	11	4	10	12
Bacteria	Actinobacteria	Actinobacteria	Micrococcales	Dermabacteraceae	Brachybacterium	Brachybacterium faecium	8	2	2	0	0	0	0	0	20
Bacteria	Actinobacteria	Actinobacteria	Micrococcales	Dermabacteraceae	Brachybacterium	Brachybacterium sp. YJGR34	3	2	5	13	10	7	10	18	10
Bacteria	Actinobacteria	Actinobacteria	Micrococcales	Dermacoccaceae	Calidifontibacter	Calidifontibacter indicus	12	10	23	12	8	10	6	7	17
Bacteria	Actinobacteria	Actinobacteria	Micrococcales	Dermacoccaceae	Flexivirga	Flexivirga sp. BO-16	92	91	19	21	16	15	17	17	107
Bacteria	Actinobacteria	Actinobacteria	Micrococcales	Intrasporangiaceae	Knoellia	Knoellia subterranea	10	18	18	25	13	11	22	26	18
Bacteria	Actinobacteria	Actinobacteria	Micrococcales	Intrasporangiaceae	Serinicoccus	Serinicoccus sp. GP-T3-3	10	2	10	6	20	12	7	5	9
Bacteria	Actinobacteria	Actinobacteria	Micrococcales	Intrasporangiaceae	Terrabacter	Terrabacter sp. Root181	0	0	0	3	4	2	0	0	0
Bacteria	Actinobacteria	Actinobacteria	Micrococcales	Intrasporangiaceae	Terrabacter	Terrabacter sp. Soil811	17	13	6	13	9	14	11	10	13
Bacteria	Actinobacteria	Actinobacteria	Micrococcales	Intrasporangiaceae	Tetrasphaera	Tetrasphaera jenkinsii	10	17	19	9	11	6	8	14	17
Bacteria	Actinobacteria	Actinobacteria	Micrococcales	Jonesiaceae	Jonesia	Jonesia denitrificans	22	25	13	10	13	7	19	27	28
Bacteria	Actinobacteria	Actinobacteria	Micrococcales	Microbacteriaceae	Agreia	Agreia sp. Leaf210	106	119	59	135	134	122	78	84	145
Bacteria	Actinobacteria	Actinobacteria	Micrococcales	Microbacteriaceae	Agreia	Agreia sp. Leaf244	6	6	14	17	16	19	13	12	4
Bacteria	Actinobacteria	Actinobacteria	Micrococcales	Microbacteriaceae	Agrococcus	Agrococcus jejuensis	18	18	28	33	35	18	23	21	12
Bacteria	Actinobacteria	Actinobacteria	Micrococcales	Microbacteriaceae	Agromyces	Agromyces albus	6	2	19	20	19	39	15	16	6
Bacteria	Actinobacteria	Actinobacteria	Micrococcales	Microbacteriaceae	Agromyces	Agromyces atrinae	159	167	157	152	164	146	112	134	181
Bacteria	Actinobacteria	Actinobacteria	Micrococcales	Microbacteriaceae	Agromyces	Agromyces cerinus	4	2	0	3	0	0	0	0	0
Bacteria	Actinobacteria	Actinobacteria	Micrococcales	Microbacteriaceae	Agromyces	Agromyces flavus	26	29	41	28	54	55	45	38	34
Bacteria	Actinobacteria	Actinobacteria	Micrococcales	Microbacteriaceae	Agromyces	Agromyces fucosus	6	7	8	12	12	8	7	10	10
Bacteria	Actinobacteria	Actinobacteria	Micrococcales	Microbacteriaceae	Agromyces	Agromyces italicus	2	4	8	10	20	26	10	9	14
Bacteria	Actinobacteria	Actinobacteria	Micrococcales	Microbacteriaceae	Agromyces	Agromyces ramosus	155	62	53	90	96	90	49	35	34
Bacteria	Actinobacteria	Actinobacteria	Micrococcales	Microbacteriaceae	Agromyces	Agromyces sp. 845	5	12	7	14	9	9	12	14	5
Bacteria	Actinobacteria	Actinobacteria	Micrococcales	Microbacteriaceae	Agromyces	Agromyces sp. CF514	17	10	19	22	18	21	18	16	11
Bacteria	Actinobacteria	Actinobacteria	Micrococcales	Microbacteriaceae	Agromyces	Agromyces sp. FW100M-8	14	24	54	35	66	35	33	41	24
Bacteria	Actinobacteria	Actinobacteria	Micrococcales	Microbacteriaceae	Agromyces	Agromyces sp. NDB4Y10	19	25	28	35	39	40	25	36	23
Bacteria	Actinobacteria	Actinobacteria	Micrococcales	Microbacteriaceae	Agromyces	Agromyces sp. OV415	25	9	24	17	26	22	17	26	15
Bacteria	Actinobacteria	Actinobacteria	Micrococcales	Microbacteriaceae	Agromyces	Agromyces sp. Root81	14	19	30	41	37	45	24	19	20
Bacteria	Actinobacteria	Actinobacteria	Micrococcales	Microbacteriaceae	Agromyces	Agromyces subbeticus	57	57	24	24	28	16	9	11	62
Bacteria	Actinobacteria	Actinobacteria	Micrococcales	Microbacteriaceae	Amnibacterium	Amnibacterium sp. M8JJ-5	15	21	18	19	19	17	21	30	23
Bacteria	Actinobacteria	Actinobacteria	Micrococcales	Microbacteriaceae	Aurantimicrobium	Aurantimicrobium minutum	283	234	337	357	370	306	339	543	244
Bacteria	Actinobacteria	Actinobacteria	Micrococcales	Microbacteriaceae	Aurantimicrobium	Aurantimicrobium sp. MWH-Mo1	576	616	743	747	730	686	655	699	585
Bacteria	Actinobacteria	Actinobacteria	Micrococcales	Microbacteriaceae	Aurantimicrobium	Aurantimicrobium sp. MWH-Uga1	87	80	90	98	103	91	84	79	110
Bacteria	Actinobacteria	Actinobacteria	Micrococcales	Microbacteriaceae	Aurantimicrobium	Unclassified	34	33	39	53	53	41	47	41	38
Bacteria	Actinobacteria	Actinobacteria	Micrococcales	Microbacteriaceae	Candidatus_Lumbricidophila	Candidatus Lumbricidophila eiseniae	17	21	19	19	19	19	12	19	18
Bacteria	Actinobacteria	Actinobacteria	Micrococcales	Microbacteriaceae	Clavibacter	Clavibacter michiganensis	44	50	65	69	84	70	64	55	42
Bacteria	Actinobacteria	Actinobacteria	Micrococcales	Microbacteriaceae	Cnuibacter	Cnuibacter physcomitrellae	10	9	16	19	17	26	30	17	16
Bacteria	Actinobacteria	Actinobacteria	Micrococcales	Microbacteriaceae	Compostimonas	Compostimonas suwonensis	10	13	20	30	40	40	28	22	22
Bacteria	Actinobacteria	Actinobacteria	Micrococcales	Microbacteriaceae	Cryobacterium	Cryobacterium arcticum	388	412	551	663	683	545	476	561	360
Bacteria	Actinobacteria	Actinobacteria	Micrococcales	Microbacteriaceae	Cryobacterium	Cryobacterium flavum	0	0	0	5	4	6	4	2	0
Bacteria	Actinobacteria	Actinobacteria	Micrococcales	Microbacteriaceae	Cryobacterium	Cryobacterium luteum	1396	1610	1579	1499	1772	1457	1443	1475	1501
Bacteria	Actinobacteria	Actinobacteria	Micrococcales	Microbacteriaceae	Cryobacterium	Cryobacterium mesophilum	10	8	7	22	15	14	4	14	10
Bacteria	Actinobacteria	Actinobacteria	Micrococcales	Microbacteriaceae	Cryobacterium	Cryobacterium psychrotolerans	20	32	34	24	28	29	33	13	22
Bacteria	Actinobacteria	Actinobacteria	Micrococcales	Microbacteriaceae	Cryobacterium	Cryobacterium sp. Hh39	76	70	79	58	77	62	65	62	49
Bacteria	Actinobacteria	Actinobacteria	Micrococcales	Microbacteriaceae	Cryobacterium	Cryobacterium sp. MLB-32	6	6	0	10	8	9	0	0	10
Bacteria	Actinobacteria	Actinobacteria	Micrococcales	Microbacteriaceae	Cryobacterium	Cryobacterium sp. NEAU-85	2	0	0	2	4	9	0	0	0
Bacteria	Actinobacteria	Actinobacteria	Micrococcales	Microbacteriaceae	Cryobacterium	Cryobacterium sp. SO1	6	11	16	19	17	9	10	11	9
Bacteria	Actinobacteria	Actinobacteria	Micrococcales	Microbacteriaceae	Cryobacterium	Cryobacterium sp. Y11	4	10	0	5	5	8	2	5	11
Bacteria	Actinobacteria	Actinobacteria	Micrococcales	Microbacteriaceae	Cryobacterium	Cryobacterium sp. Y50	3	7	0	4	4	0	0	0	2
Bacteria	Actinobacteria	Actinobacteria	Micrococcales	Microbacteriaceae	Cryobacterium	Cryobacterium sp. Y82	118	131	132	105	110	110	108	145	149
Bacteria	Actinobacteria	Actinobacteria	Micrococcales	Microbacteriaceae	Cryobacterium	Cryobacterium zongtaii	0	2	12	9	21	9	15	13	2
Bacteria	Actinobacteria	Actinobacteria	Micrococcales	Microbacteriaceae	Cryobacterium	Unclassified	277	357	371	445	393	304	390	426	362
Bacteria	Actinobacteria	Actinobacteria	Micrococcales	Microbacteriaceae	Curtobacterium	Curtobacterium citreum	10	14	11	10	26	8	5	2	11
Bacteria	Actinobacteria	Actinobacteria	Micrococcales	Microbacteriaceae	Curtobacterium	Curtobacterium flaccumfaciens	6	9	13	13	31	18	16	22	6
Bacteria	Actinobacteria	Actinobacteria	Micrococcales	Microbacteriaceae	Curtobacterium	Curtobacterium sp. HSID17257	4	0	12	5	3	12	15	11	4
Bacteria	Actinobacteria	Actinobacteria	Micrococcales	Microbacteriaceae	Curtobacterium	Curtobacterium sp. Leaf183	0	0	1	6	5	6	1	2	0
Bacteria	Actinobacteria	Actinobacteria	Micrococcales	Microbacteriaceae	Curtobacterium	Unclassified	3	5	11	4	6	5	10	9	6
Bacteria	Actinobacteria	Actinobacteria	Micrococcales	Microbacteriaceae	Diaminobutyricimonas	Diaminobutyricimonas aerilata	23	17	12	18	17	16	18	9	16
Bacteria	Actinobacteria	Actinobacteria	Micrococcales	Microbacteriaceae	Frigoribacterium	Frigoribacterium sp. PhB107	9	8	9	14	11	7	6	11	5
Bacteria	Actinobacteria	Actinobacteria	Micrococcales	Microbacteriaceae	Frigoribacterium	Frigoribacterium sp. PhB160	7	9	14	10	15	7	15	7	4
Bacteria	Actinobacteria	Actinobacteria	Micrococcales	Microbacteriaceae	Frondihabitans	Frondihabitans australicus	3	3	0	0	0	0	0	0	8
Bacteria	Actinobacteria	Actinobacteria	Micrococcales	Microbacteriaceae	Frondihabitans	Frondihabitans sp. 762G35	14	13	16	12	9	7	13	15	13
Bacteria	Actinobacteria	Actinobacteria	Micrococcales	Microbacteriaceae	Frondihabitans	Frondihabitans sp. PAMC 28766	13	3	16	15	14	8	13	11	6
Bacteria	Actinobacteria	Actinobacteria	Micrococcales	Microbacteriaceae	Frondihabitans	Unclassified	104	109	101	117	94	87	108	121	115
Bacteria	Actinobacteria	Actinobacteria	Micrococcales	Microbacteriaceae	Glaciibacter	Glaciibacter superstes	20	19	38	30	43	47	30	26	17
Bacteria	Actinobacteria	Actinobacteria	Micrococcales	Microbacteriaceae	Glaciihabitans	Glaciihabitans sp. RP-3-7	2	0	0	10	8	8	0	0	2
Bacteria	Actinobacteria	Actinobacteria	Micrococcales	Microbacteriaceae	Glaciihabitans	Glaciihabitans tibetensis	266	235	170	226	203	204	184	174	267
Bacteria	Actinobacteria	Actinobacteria	Micrococcales	Microbacteriaceae	Gryllotalpicola	Gryllotalpicola sp. 2DFW10M-5	10	9	2	3	4	2	4	9	14
Bacteria	Actinobacteria	Actinobacteria	Micrococcales	Microbacteriaceae	Gulosibacter	Gulosibacter sp. Marseille-P7157	13	6	13	23	34	11	29	25	13
Bacteria	Actinobacteria	Actinobacteria	Micrococcales	Microbacteriaceae	Herbiconiux	Herbiconiux ginsengi	2	2	35	44	32	19	33	21	5
Bacteria	Actinobacteria	Actinobacteria	Micrococcales	Microbacteriaceae	Herbiconiux	Herbiconiux solani	13	13	14	7	17	11	9	11	15
Bacteria	Actinobacteria	Actinobacteria	Micrococcales	Microbacteriaceae	Herbiconiux	Herbiconiux sp.	12	15	23	14	12	39	23	24	12
Bacteria	Actinobacteria	Actinobacteria	Micrococcales	Microbacteriaceae	Herbiconiux	Herbiconiux sp. YR403	27	38	59	56	53	47	52	57	31
Bacteria	Actinobacteria	Actinobacteria	Micrococcales	Microbacteriaceae	Homoserinimonas	Homoserinimonas sp. OAct 916	10	14	14	12	19	34	13	10	15
Bacteria	Actinobacteria	Actinobacteria	Micrococcales	Microbacteriaceae	Labedella	Labedella endophytica	30	33	28	39	37	35	39	39	20
Bacteria	Actinobacteria	Actinobacteria	Micrococcales	Microbacteriaceae	Labedella	Labedella gwakjiensis	31	31	62	42	52	50	46	73	43
Bacteria	Actinobacteria	Actinobacteria	Micrococcales	Microbacteriaceae	Leifsonia	Leifsonia aquatica	9	13	10	7	6	10	9	16	11
Bacteria	Actinobacteria	Actinobacteria	Micrococcales	Microbacteriaceae	Leifsonia	Leifsonia rubra	29	27	27	54	47	42	38	24	22
Bacteria	Actinobacteria	Actinobacteria	Micrococcales	Microbacteriaceae	Leifsonia	Leifsonia sp. 21MFCrub1.1	15	21	13	12	15	15	11	12	20
Bacteria	Actinobacteria	Actinobacteria	Micrococcales	Microbacteriaceae	Leifsonia	Leifsonia sp. ALI-44-B	13	8	17	22	12	27	17	11	12
Bacteria	Actinobacteria	Actinobacteria	Micrococcales	Microbacteriaceae	Leifsonia	Leifsonia sp. BK543	0	0	4	14	12	11	6	11	0
Bacteria	Actinobacteria	Actinobacteria	Micrococcales	Microbacteriaceae	Leifsonia	Leifsonia sp. Leaf264	3	8	3	2	4	6	2	0	4
Bacteria	Actinobacteria	Actinobacteria	Micrococcales	Microbacteriaceae	Leifsonia	Leifsonia sp. Leaf336	9	23	30	28	26	31	23	36	15
Bacteria	Actinobacteria	Actinobacteria	Micrococcales	Microbacteriaceae	Leifsonia	Leifsonia sp. M321 24 2	5	4	2	2	0	68	8	0	2
Bacteria	Actinobacteria	Actinobacteria	Micrococcales	Microbacteriaceae	Leifsonia	Leifsonia sp. OV430	18	27	23	21	13	22	14	13	18
Bacteria	Actinobacteria	Actinobacteria	Micrococcales	Microbacteriaceae	Leifsonia	Leifsonia sp. Root227	84	91	115	130	139	126	125	123	104
Bacteria	Actinobacteria	Actinobacteria	Micrococcales	Microbacteriaceae	Leifsonia	Leifsonia sp. Root4	3	2	2	2	2	10	2	0	2
Bacteria	Actinobacteria	Actinobacteria	Micrococcales	Microbacteriaceae	Leifsonia	Leifsonia sp. SCN 70-46	35	45	44	62	47	48	40	41	40
Bacteria	Actinobacteria	Actinobacteria	Micrococcales	Microbacteriaceae	Leifsonia	Leifsonia sp. ku-ls	11	6	11	9	9	10	13	13	7
Bacteria	Actinobacteria	Actinobacteria	Micrococcales	Microbacteriaceae	Leifsonia	Leifsonia xyli	19	15	19	13	16	18	14	12	13
Bacteria	Actinobacteria	Actinobacteria	Micrococcales	Microbacteriaceae	Leucobacter	Leucobacter celer	614	728	1596	1449	1441	1237	1574	1692	782
Bacteria	Actinobacteria	Actinobacteria	Micrococcales	Microbacteriaceae	Leucobacter	Leucobacter chironomi	476	530	405	479	494	442	471	420	393
Bacteria	Actinobacteria	Actinobacteria	Micrococcales	Microbacteriaceae	Leucobacter	Leucobacter chromiireducens	70	69	105	95	109	143	107	101	91
Bacteria	Actinobacteria	Actinobacteria	Micrococcales	Microbacteriaceae	Leucobacter	Leucobacter chromiiresistens	158	172	198	208	230	186	216	226	179
Bacteria	Actinobacteria	Actinobacteria	Micrococcales	Microbacteriaceae	Leucobacter	Leucobacter komagatae	37	64	95	96	106	82	116	104	67
Bacteria	Actinobacteria	Actinobacteria	Micrococcales	Microbacteriaceae	Leucobacter	Leucobacter luti	2927	3299	3721	3382	3933	3348	3514	3457	2966
Bacteria	Actinobacteria	Actinobacteria	Micrococcales	Microbacteriaceae	Leucobacter	Leucobacter massiliensis	110	108	144	141	177	184	131	135	99
Bacteria	Actinobacteria	Actinobacteria	Micrococcales	Microbacteriaceae	Leucobacter	Leucobacter musarum	311	360	356	344	401	359	310	304	338
Bacteria	Actinobacteria	Actinobacteria	Micrococcales	Microbacteriaceae	Leucobacter	Leucobacter salsicius	122	117	103	133	123	116	90	96	133
Bacteria	Actinobacteria	Actinobacteria	Micrococcales	Microbacteriaceae	Leucobacter	Leucobacter sp. 4J7B1	42	41	30	32	38	35	26	38	46
Bacteria	Actinobacteria	Actinobacteria	Micrococcales	Microbacteriaceae	Leucobacter	Leucobacter sp. 7(1)	1394	1496	1230	1353	1407	1119	1334	1177	1520
Bacteria	Actinobacteria	Actinobacteria	Micrococcales	Microbacteriaceae	Leucobacter	Leucobacter sp. Ag1	432	485	617	618	627	547	595	556	362
Bacteria	Actinobacteria	Actinobacteria	Micrococcales	Microbacteriaceae	Leucobacter	Leucobacter sp. DSM 101948	88	99	102	131	121	132	107	95	86
Bacteria	Actinobacteria	Actinobacteria	Micrococcales	Microbacteriaceae	Leucobacter	Leucobacter sp. G161	85	152	208	217	136	152	204	160	86
Bacteria	Actinobacteria	Actinobacteria	Micrococcales	Microbacteriaceae	Leucobacter	Leucobacter sp. OH1287	69	60	53	67	74	89	47	47	50
Bacteria	Actinobacteria	Actinobacteria	Micrococcales	Microbacteriaceae	Leucobacter	Leucobacter sp. OH2974 COT-288	22	25	61	46	33	50	49	53	26
Bacteria	Actinobacteria	Actinobacteria	Micrococcales	Microbacteriaceae	Leucobacter	Leucobacter sp. OLCALW19	26	32	56	50	28	29	28	27	33
Bacteria	Actinobacteria	Actinobacteria	Micrococcales	Microbacteriaceae	Leucobacter	Leucobacter sp. OLES1	19	13	13	11	7	3	5	14	5
Bacteria	Actinobacteria	Actinobacteria	Micrococcales	Microbacteriaceae	Leucobacter	Leucobacter sp. PH1c	2199	1543	1164	1066	1198	960	1013	1077	1553
Bacteria	Actinobacteria	Actinobacteria	Micrococcales	Microbacteriaceae	Leucobacter	Leucobacter sp. UCD-THU	24	41	36	31	40	42	22	40	28
Bacteria	Actinobacteria	Actinobacteria	Micrococcales	Microbacteriaceae	Leucobacter	Leucobacter sp. wl10	197	235	277	282	256	214	266	288	223
Bacteria	Actinobacteria	Actinobacteria	Micrococcales	Microbacteriaceae	Leucobacter	Leucobacter triazinivorans	371	417	448	437	460	425	425	414	349
Bacteria	Actinobacteria	Actinobacteria	Micrococcales	Microbacteriaceae	Leucobacter	Unclassified	361	333	377	434	406	467	395	399	366
Bacteria	Actinobacteria	Actinobacteria	Micrococcales	Microbacteriaceae	Lysinimonas	Lysinimonas sp. 2DFWR-13	5	9	0	6	17	20	0	0	7
Bacteria	Actinobacteria	Actinobacteria	Micrococcales	Microbacteriaceae	Microbacterium	Microbacterium agarici	183	232	105	93	99	106	107	83	226
Bacteria	Actinobacteria	Actinobacteria	Micrococcales	Microbacteriaceae	Microbacterium	Microbacterium arborescens	4169	4462	5141	5005	5156	4170	4921	4618	4247
Bacteria	Actinobacteria	Actinobacteria	Micrococcales	Microbacteriaceae	Microbacterium	Microbacterium azadirachtae	19	14	6	20	12	19	14	23	13
Bacteria	Actinobacteria	Actinobacteria	Micrococcales	Microbacteriaceae	Microbacterium	Microbacterium enclense	14	23	38	30	41	26	25	34	24
Bacteria	Actinobacteria	Actinobacteria	Micrococcales	Microbacteriaceae	Microbacterium	Microbacterium esteraromaticum	8	12	15	19	11	17	14	17	6
Bacteria	Actinobacteria	Actinobacteria	Micrococcales	Microbacteriaceae	Microbacterium	Microbacterium gorillae	7	6	13	18	14	11	7	12	6
Bacteria	Actinobacteria	Actinobacteria	Micrococcales	Microbacteriaceae	Microbacterium	Microbacterium halotolerans	17	24	23	26	18	18	20	17	15
Bacteria	Actinobacteria	Actinobacteria	Micrococcales	Microbacteriaceae	Microbacterium	Microbacterium hominis	9	7	21	22	18	18	22	25	8
Bacteria	Actinobacteria	Actinobacteria	Micrococcales	Microbacteriaceae	Microbacterium	Microbacterium humi	32	34	36	24	32	25	22	39	38
Bacteria	Actinobacteria	Actinobacteria	Micrococcales	Microbacteriaceae	Microbacterium	Microbacterium hydrocarbonoxydans	0	1	8	7	12	9	2	10	2
Bacteria	Actinobacteria	Actinobacteria	Micrococcales	Microbacteriaceae	Microbacterium	Microbacterium ketosireducens	17	18	20	24	19	17	26	20	18
Bacteria	Actinobacteria	Actinobacteria	Micrococcales	Microbacteriaceae	Microbacterium	Microbacterium laevaniformans	14	19	20	19	21	16	23	19	23
Bacteria	Actinobacteria	Actinobacteria	Micrococcales	Microbacteriaceae	Microbacterium	Microbacterium lemovicicum	4	9	16	24	11	16	7	17	12
Bacteria	Actinobacteria	Actinobacteria	Micrococcales	Microbacteriaceae	Microbacterium	Microbacterium luticocti	6	4	0	6	7	10	3	5	4
Bacteria	Actinobacteria	Actinobacteria	Micrococcales	Microbacteriaceae	Microbacterium	Microbacterium resistens	0	0	0	13	8	11	0	0	0
Bacteria	Actinobacteria	Actinobacteria	Micrococcales	Microbacteriaceae	Microbacterium	Microbacterium sp.	6	18	11	10	15	9	11	21	8
Bacteria	Actinobacteria	Actinobacteria	Micrococcales	Microbacteriaceae	Microbacterium	Microbacterium sp. 69-10	9	19	8	10	17	16	6	5	18
Bacteria	Actinobacteria	Actinobacteria	Micrococcales	Microbacteriaceae	Microbacterium	Microbacterium sp. B19	11	28	29	20	16	19	22	16	18
Bacteria	Actinobacteria	Actinobacteria	Micrococcales	Microbacteriaceae	Microbacterium	Microbacterium sp. BK664	3	14	18	12	21	13	3	8	15
Bacteria	Actinobacteria	Actinobacteria	Micrococcales	Microbacteriaceae	Microbacterium	Microbacterium sp. CF335	5	8	11	4	12	9	5	7	17
Bacteria	Actinobacteria	Actinobacteria	Micrococcales	Microbacteriaceae	Microbacterium	Microbacterium sp. CGR2	6	9	5	5	8	4	5	3	14
Bacteria	Actinobacteria	Actinobacteria	Micrococcales	Microbacteriaceae	Microbacterium	Microbacterium sp. HSID17254	6	5	6	18	22	9	9	13	7
Bacteria	Actinobacteria	Actinobacteria	Micrococcales	Microbacteriaceae	Microbacterium	Microbacterium sp. Leaf288	0	2	11	8	14	14	7	22	2
Bacteria	Actinobacteria	Actinobacteria	Micrococcales	Microbacteriaceae	Microbacterium	Microbacterium sp. No. 7	8	5	5	13	6	14	8	18	16
Bacteria	Actinobacteria	Actinobacteria	Micrococcales	Microbacteriaceae	Microbacterium	Microbacterium sp. Root166	16	11	15	10	11	15	13	16	7
Bacteria	Actinobacteria	Actinobacteria	Micrococcales	Microbacteriaceae	Microbacterium	Microbacterium sp. Root280D1	5	4	10	17	16	9	18	18	2
Bacteria	Actinobacteria	Actinobacteria	Micrococcales	Microbacteriaceae	Microbacterium	Microbacterium sp. Root53	60	48	77	68	70	52	73	80	47
Bacteria	Actinobacteria	Actinobacteria	Micrococcales	Microbacteriaceae	Microbacterium	Microbacterium sp. Root61	59	67	90	113	107	90	91	106	73
Bacteria	Actinobacteria	Actinobacteria	Micrococcales	Microbacteriaceae	Microbacterium	Microbacterium sp. SCN 71-17	0	0	0	0	0	17	0	0	0
Bacteria	Actinobacteria	Actinobacteria	Micrococcales	Microbacteriaceae	Microbacterium	Microbacterium sp. YZYP306	8	9	8	14	8	9	11	11	12
Bacteria	Actinobacteria	Actinobacteria	Micrococcales	Microbacteriaceae	Microbacterium	Microbacterium sp. ZOR0019	8	17	9	7	8	8	7	9	14
Bacteria	Actinobacteria	Actinobacteria	Micrococcales	Microbacteriaceae	Microbacterium	Microbacterium sp. cf046	12	22	24	40	30	32	33	40	15
Bacteria	Actinobacteria	Actinobacteria	Micrococcales	Microbacteriaceae	Microbacterium	Microbacterium sp. oral taxon 186	1	1	0	0	0	2	0	0	0
Bacteria	Actinobacteria	Actinobacteria	Micrococcales	Microbacteriaceae	Microbacterium	Microbacterium testaceum	15	10	14	9	9	5	10	13	16
Bacteria	Actinobacteria	Actinobacteria	Micrococcales	Microbacteriaceae	Microbacterium	Microbacterium trichothecenolyticum	4	7	6	4	6	7	7	6	9
Bacteria	Actinobacteria	Actinobacteria	Micrococcales	Microbacteriaceae	Microbacterium	Unclassified	29	34	25	36	24	45	35	28	42
Bacteria	Actinobacteria	Actinobacteria	Micrococcales	Microbacteriaceae	Microbacterium	uncultured Microbacterium sp.	6	10	2	1	4	2	4	3	8
Bacteria	Actinobacteria	Actinobacteria	Micrococcales	Microbacteriaceae	Microcella	Microcella putealis	6	4	3	2	9	8	4	6	2
Bacteria	Actinobacteria	Actinobacteria	Micrococcales	Microbacteriaceae	Microterricola	Microterricola gilva	27	46	27	32	32	24	33	31	21
Bacteria	Actinobacteria	Actinobacteria	Micrococcales	Microbacteriaceae	Microterricola	Microterricola sp. OV434	34	41	27	31	24	15	27	19	23
Bacteria	Actinobacteria	Actinobacteria	Micrococcales	Microbacteriaceae	Microterricola	Microterricola viridarii	10	9	30	21	29	26	18	29	16
Bacteria	Actinobacteria	Actinobacteria	Micrococcales	Microbacteriaceae	Microterricola	Unclassified	16	37	22	24	25	29	28	21	45
Bacteria	Actinobacteria	Actinobacteria	Micrococcales	Microbacteriaceae	Mycetocola	Mycetocola lacteus	19	7	14	11	15	14	22	10	11
Bacteria	Actinobacteria	Actinobacteria	Micrococcales	Microbacteriaceae	Mycetocola	Mycetocola miduiensis	52	49	39	49	54	58	41	57	64
Bacteria	Actinobacteria	Actinobacteria	Micrococcales	Microbacteriaceae	Mycetocola	Mycetocola reblochoni	49	49	61	87	78	78	92	68	42
Bacteria	Actinobacteria	Actinobacteria	Micrococcales	Microbacteriaceae	Mycetocola	Mycetocola tolaasinivorans	17	12	16	24	16	12	22	15	11
Bacteria	Actinobacteria	Actinobacteria	Micrococcales	Microbacteriaceae	Mycetocola	Mycetocola zhadangensis	16	11	20	12	12	12	22	20	14
Bacteria	Actinobacteria	Actinobacteria	Micrococcales	Microbacteriaceae	Mycetocola	Unclassified	38	25	39	28	33	43	41	47	41
Bacteria	Actinobacteria	Actinobacteria	Micrococcales	Microbacteriaceae	Okibacterium	Okibacterium fritillariae	27	29	47	52	51	51	43	61	38
Bacteria	Actinobacteria	Actinobacteria	Micrococcales	Microbacteriaceae	Plantibacter	Plantibacter flavus	50	44	41	30	56	33	38	41	40
Bacteria	Actinobacteria	Actinobacteria	Micrococcales	Microbacteriaceae	Plantibacter	Plantibacter sp. PA-3-X8	54	69	51	67	65	60	52	55	61
Bacteria	Actinobacteria	Actinobacteria	Micrococcales	Microbacteriaceae	Plantibacter	Plantibacter sp. YR521	0	1	2	4	5	8	2	2	0
Bacteria	Actinobacteria	Actinobacteria	Micrococcales	Microbacteriaceae	Plantibacter	Unclassified	195	185	202	223	233	213	178	177	173
Bacteria	Actinobacteria	Actinobacteria	Micrococcales	Microbacteriaceae	Pseudoclavibacter	Pseudoclavibacter alba	2	5	0	7	4	9	0	5	2
Bacteria	Actinobacteria	Actinobacteria	Micrococcales	Microbacteriaceae	Pseudoclavibacter	Pseudoclavibacter soli	11	15	13	17	8	11	7	10	10
Bacteria	Actinobacteria	Actinobacteria	Micrococcales	Microbacteriaceae	Rathayibacter	Rathayibacter oskolensis	1	0	5	8	12	5	7	8	3
Bacteria	Actinobacteria	Actinobacteria	Micrococcales	Microbacteriaceae	Rathayibacter	Rathayibacter sp. Leaf296	10	6	6	9	18	14	9	9	14
Bacteria	Actinobacteria	Actinobacteria	Micrococcales	Microbacteriaceae	Rathayibacter	Rathayibacter sp. PhB93	9	2	0	4	11	10	0	3	5
Bacteria	Actinobacteria	Actinobacteria	Micrococcales	Microbacteriaceae	Rathayibacter	Rathayibacter toxicus	7	9	23	23	27	25	22	30	10
Bacteria	Actinobacteria	Actinobacteria	Micrococcales	Microbacteriaceae	Rathayibacter	Unclassified	55	59	43	60	47	41	45	58	79
Bacteria	Actinobacteria	Actinobacteria	Micrococcales	Microbacteriaceae	Rhodoluna	Candidatus Rhodoluna planktonica	4	4	26	19	19	16	28	26	9
Bacteria	Actinobacteria	Actinobacteria	Micrococcales	Microbacteriaceae	Rhodoluna	Rhodoluna lacicola	12	22	16	17	17	11	22	14	20
Bacteria	Actinobacteria	Actinobacteria	Micrococcales	Microbacteriaceae	Salinibacterium	Salinibacterium amurskyense	17	13	13	16	19	9	13	16	14
Bacteria	Actinobacteria	Actinobacteria	Micrococcales	Microbacteriaceae	Salinibacterium	Salinibacterium sp.	12	14	14	24	18	15	22	19	11
Bacteria	Actinobacteria	Actinobacteria	Micrococcales	Microbacteriaceae	Salinibacterium	Salinibacterium sp. CGMCC 1.16371	24	19	31	31	34	20	29	23	20
Bacteria	Actinobacteria	Actinobacteria	Micrococcales	Microbacteriaceae	Salinibacterium	Salinibacterium sp. UTAS2018	22	30	27	26	36	38	23	27	29
Bacteria	Actinobacteria	Actinobacteria	Micrococcales	Microbacteriaceae	Salinibacterium	Salinibacterium xinjiangense	0	0	4	0	5	6	2	6	0
Bacteria	Actinobacteria	Actinobacteria	Micrococcales	Microbacteriaceae	Subtercola	Subtercola boreus	21	23	30	31	52	35	23	21	22
Bacteria	Actinobacteria	Actinobacteria	Micrococcales	Microbacteriaceae	Unclassified	Microbacteriaceae bacterium	66	71	109	101	111	84	96	96	80
Bacteria	Actinobacteria	Actinobacteria	Micrococcales	Microbacteriaceae	Unclassified	Microbacteriaceae bacterium 13S1-3	12	8	18	12	22	14	14	21	8
Bacteria	Actinobacteria	Actinobacteria	Micrococcales	Microbacteriaceae	Unclassified	Microbacteriaceae bacterium BACL25 MAG-120322-bin65	10	17	18	12	15	8	18	15	18
Bacteria	Actinobacteria	Actinobacteria	Micrococcales	Microbacteriaceae	Unclassified	Microbacteriaceae bacterium MWH-Ta3	43	62	57	58	56	56	53	68	44
Bacteria	Actinobacteria	Actinobacteria	Micrococcales	Microbacteriaceae	Unclassified	Unclassified	28	21	45	22	37	44	44	32	24
Bacteria	Actinobacteria	Actinobacteria	Micrococcales	Micrococcaceae	Acaricomes	Acaricomes phytoseiuli	0	0	11	15	13	11	18	18	0
Bacteria	Actinobacteria	Actinobacteria	Micrococcales	Micrococcaceae	Arthrobacter	Arthrobacter agilis	13	22	36	37	38	27	45	34	20
Bacteria	Actinobacteria	Actinobacteria	Micrococcales	Micrococcaceae	Arthrobacter	Arthrobacter crystallopoietes	5	7	16	16	12	8	20	7	9
Bacteria	Actinobacteria	Actinobacteria	Micrococcales	Micrococcaceae	Arthrobacter	Arthrobacter globiformis	2	0	9	6	24	13	20	10	0
Bacteria	Actinobacteria	Actinobacteria	Micrococcales	Micrococcaceae	Arthrobacter	Arthrobacter livingstonensis	23	20	19	20	12	16	15	13	9
Bacteria	Actinobacteria	Actinobacteria	Micrococcales	Micrococcaceae	Arthrobacter	Arthrobacter luteolus	0	0	31	23	21	14	12	19	0
Bacteria	Actinobacteria	Actinobacteria	Micrococcales	Micrococcaceae	Arthrobacter	Arthrobacter sp. B0490	15	24	12	26	15	17	11	20	15
Bacteria	Actinobacteria	Actinobacteria	Micrococcales	Micrococcaceae	Arthrobacter	Arthrobacter sp. B1805	0	0	0	5	3	4	0	0	0
Bacteria	Actinobacteria	Actinobacteria	Micrococcales	Micrococcaceae	Arthrobacter	Arthrobacter sp. Br18	12	3	23	15	11	11	20	15	5
Bacteria	Actinobacteria	Actinobacteria	Micrococcales	Micrococcaceae	Arthrobacter	Arthrobacter sp. DWC3	39	53	50	68	50	52	47	45	38
Bacteria	Actinobacteria	Actinobacteria	Micrococcales	Micrococcaceae	Arthrobacter	Arthrobacter sp. ERGS1:01	17	26	20	21	22	14	20	19	15
Bacteria	Actinobacteria	Actinobacteria	Micrococcales	Micrococcaceae	Arthrobacter	Arthrobacter sp. Edens01	3	2	9	19	16	20	24	14	3
Bacteria	Actinobacteria	Actinobacteria	Micrococcales	Micrococcaceae	Arthrobacter	Arthrobacter sp. H5	13	11	13	16	14	10	16	20	10
Bacteria	Actinobacteria	Actinobacteria	Micrococcales	Micrococcaceae	Arthrobacter	Arthrobacter sp. Leaf337	2	0	4	0	3	9	2	0	2
Bacteria	Actinobacteria	Actinobacteria	Micrococcales	Micrococcaceae	Arthrobacter	Arthrobacter sp. NEAU-SA2	5	3	0	2	5	4	0	0	0
Bacteria	Actinobacteria	Actinobacteria	Micrococcales	Micrococcaceae	Arthrobacter	Arthrobacter sp. SW1	16	5	34	42	42	27	30	40	18
Bacteria	Actinobacteria	Actinobacteria	Micrococcales	Micrococcaceae	Arthrobacter	Arthrobacter stackebrandtii	0	0	0	0	0	18	0	0	0
Bacteria	Actinobacteria	Actinobacteria	Micrococcales	Micrococcaceae	Arthrobacter	Unclassified	26	30	27	38	39	23	31	32	32
Bacteria	Actinobacteria	Actinobacteria	Micrococcales	Micrococcaceae	Auritidibacter	Unclassified	12	7	16	21	3	9	16	20	8
Bacteria	Actinobacteria	Actinobacteria	Micrococcales	Micrococcaceae	Haematomicrobium	Haematomicrobium sanguinis	20	20	22	28	29	36	26	18	23
Bacteria	Actinobacteria	Actinobacteria	Micrococcales	Micrococcaceae	Kocuria	Kocuria sp. 442	0	7	10	15	7	14	5	6	9
Bacteria	Actinobacteria	Actinobacteria	Micrococcales	Micrococcaceae	Kocuria	Kocuria sp. M5W7-7	33	43	36	35	43	18	20	19	36
Bacteria	Actinobacteria	Actinobacteria	Micrococcales	Micrococcaceae	Nesterenkonia	Nesterenkonia sp. RB2	8	13	2	16	12	7	0	6	8
Bacteria	Actinobacteria	Actinobacteria	Micrococcales	Micrococcaceae	Paenarthrobacter	Paenarthrobacter nicotinovorans	52	46	39	36	41	23	35	41	47
Bacteria	Actinobacteria	Actinobacteria	Micrococcales	Micrococcaceae	Pseudarthrobacter	Pseudarthrobacter chlorophenolicus	4	6	9	6	10	8	21	13	7
Bacteria	Actinobacteria	Actinobacteria	Micrococcales	Micrococcaceae	Rothia	Rothia dentocariosa	184	223	243	242	273	222	215	206	186
Bacteria	Actinobacteria	Actinobacteria	Micrococcales	Micrococcaceae	Unclassified	Micrococcaceae bacterium C1-50	20	28	23	30	34	31	27	19	19
Bacteria	Actinobacteria	Actinobacteria	Micrococcales	Micrococcaceae	Unclassified	Unclassified	17	9	18	15	29	16	18	15	16
Bacteria	Actinobacteria	Actinobacteria	Micrococcales	Micrococcaceae	Zhihengliuella	Zhihengliuella halotolerans	11	19	19	19	21	24	12	22	33
Bacteria	Actinobacteria	Actinobacteria	Micrococcales	Promicromonosporaceae	Cellulosimicrobium	Cellulosimicrobium terreum	0	5	16	8	8	6	9	6	2
Bacteria	Actinobacteria	Actinobacteria	Micrococcales	Promicromonosporaceae	Promicromonospora	Promicromonospora kroppenstedtii	21	43	64	37	35	41	40	50	26
Bacteria	Actinobacteria	Actinobacteria	Micrococcales	Promicromonosporaceae	Promicromonospora	Promicromonospora sp. PT9	0	0	0	0	0	19	0	0	0
Bacteria	Actinobacteria	Actinobacteria	Micrococcales	Promicromonosporaceae	Unclassified	Promicromonosporaceae bacterium CFH 30434	37	49	41	41	43	38	42	47	44
Bacteria	Actinobacteria	Actinobacteria	Micrococcales	Ruaniaceae	Haloactinobacterium	Haloactinobacterium album	9	9	7	18	15	19	12	17	9
Bacteria	Actinobacteria	Actinobacteria	Micrococcales	Sanguibacteraceae	Sanguibacter	Sanguibacter sp. Leaf3	6	3	7	11	11	5	9	14	5
Bacteria	Actinobacteria	Actinobacteria	Micrococcales	Unclassified	Unclassified	Micrococcales bacterium 32-70-13	13	21	5	16	6	4	13	14	17
Bacteria	Actinobacteria	Actinobacteria	Micrococcales	Unclassified	Unclassified	Micrococcales bacterium 72-143	11	27	15	14	12	12	14	15	12
Bacteria	Actinobacteria	Actinobacteria	Micrococcales	Unclassified	Unclassified	Unclassified	13	12	9	17	17	19	6	7	13
Bacteria	Actinobacteria	Actinobacteria	Micromonosporales	Micromonosporaceae	Actinoplanes	Actinoplanes missouriensis	11	26	28	20	15	19	15	17	18
Bacteria	Actinobacteria	Actinobacteria	Micromonosporales	Micromonosporaceae	Actinoplanes	Actinoplanes subtropicus	15	15	9	20	13	6	11	15	17
Bacteria	Actinobacteria	Actinobacteria	Micromonosporales	Micromonosporaceae	Actinoplanes	Actinoplanes xinjiangensis	10	21	15	14	17	15	15	13	10
Bacteria	Actinobacteria	Actinobacteria	Micromonosporales	Micromonosporaceae	Krasilnikovia	Krasilnikovia cinnamomea	67	53	24	45	36	35	27	21	55
Bacteria	Actinobacteria	Actinobacteria	Micromonosporales	Micromonosporaceae	Micromonospora	Micromonospora tulbaghiae	89	100	64	85	82	65	70	61	104
Bacteria	Actinobacteria	Actinobacteria	Micromonosporales	Micromonosporaceae	Micromonospora	Unclassified	33	28	27	38	44	36	38	41	30
Bacteria	Actinobacteria	Actinobacteria	Micromonosporales	Micromonosporaceae	Pseudosporangium	Pseudosporangium ferrugineum	3	7	2	0	0	0	5	3	4
Bacteria	Actinobacteria	Actinobacteria	Micromonosporales	Micromonosporaceae	Salinispora	Salinispora arenicola	82	98	137	178	168	134	149	126	90
Bacteria	Actinobacteria	Actinobacteria	Micromonosporales	Micromonosporaceae	Salinispora	Salinispora pacifica	10	10	17	20	12	11	19	15	9
Bacteria	Actinobacteria	Actinobacteria	Micromonosporales	Micromonosporaceae	Salinispora	Salinispora sp. 13K206	6	24	12	16	21	7	15	14	16
Bacteria	Actinobacteria	Actinobacteria	Propionibacteriales	Nocardioidaceae	Aeromicrobium	Aeromicrobium massiliense	297	288	493	474	528	496	502	431	251
Bacteria	Actinobacteria	Actinobacteria	Propionibacteriales	Nocardioidaceae	Mumia	Mumia flava	76	68	68	70	72	62	72	63	95
Bacteria	Actinobacteria	Actinobacteria	Propionibacteriales	Nocardioidaceae	Nocardioides	Nocardioides ganghwensis	9	8	13	12	9	8	17	13	8
Bacteria	Actinobacteria	Actinobacteria	Propionibacteriales	Nocardioidaceae	Nocardioides	Nocardioides sp. CF204	6	5	4	8	5	6	6	8	5
Bacteria	Actinobacteria	Actinobacteria	Propionibacteriales	Nocardioidaceae	Nocardioides	Nocardioides terrae	12	20	12	9	7	5	12	10	22
Bacteria	Actinobacteria	Actinobacteria	Propionibacteriales	Nocardioidaceae	Nocardioides	Unclassified	0	0	24	7	19	5	15	10	0
Bacteria	Actinobacteria	Actinobacteria	Propionibacteriales	Propionibacteriaceae	Unclassified	Propionibacteriaceae bacterium 16Sb5-5	57	62	54	63	60	62	61	55	59
Bacteria	Actinobacteria	Actinobacteria	Pseudonocardiales	Pseudonocardiaceae	Actinoalloteichus	Unclassified	7	0	0	0	5	7	0	0	4
Bacteria	Actinobacteria	Actinobacteria	Pseudonocardiales	Pseudonocardiaceae	Actinosynnema	Actinosynnema sp. ALI-1.44	4	5	10	11	11	11	7	5	5
Bacteria	Actinobacteria	Actinobacteria	Pseudonocardiales	Pseudonocardiaceae	Alloactinosynnema	Alloactinosynnema iranicum	7	7	0	0	1	0	3	2	6
Bacteria	Actinobacteria	Actinobacteria	Pseudonocardiales	Pseudonocardiaceae	Amycolatopsis	Amycolatopsis balhimycina	6	5	6	12	6	15	14	4	5
Bacteria	Actinobacteria	Actinobacteria	Pseudonocardiales	Pseudonocardiaceae	Amycolatopsis	Amycolatopsis eurytherma	137	161	142	164	149	122	159	182	195
Bacteria	Actinobacteria	Actinobacteria	Pseudonocardiales	Pseudonocardiaceae	Amycolatopsis	Amycolatopsis jejuensis	6	8	2	9	13	10	6	6	14
Bacteria	Actinobacteria	Actinobacteria	Pseudonocardiales	Pseudonocardiaceae	Amycolatopsis	Amycolatopsis mediterranei	12	18	12	11	6	17	15	12	9
Bacteria	Actinobacteria	Actinobacteria	Pseudonocardiales	Pseudonocardiaceae	Amycolatopsis	Amycolatopsis regifaucium	32	36	32	26	25	23	30	42	31
Bacteria	Actinobacteria	Actinobacteria	Pseudonocardiales	Pseudonocardiaceae	Amycolatopsis	Amycolatopsis saalfeldensis	21	25	9	9	10	14	15	13	31
Bacteria	Actinobacteria	Actinobacteria	Pseudonocardiales	Pseudonocardiaceae	Amycolatopsis	Amycolatopsis sp. ATCC 39116	3	6	10	11	15	10	8	8	11
Bacteria	Actinobacteria	Actinobacteria	Pseudonocardiales	Pseudonocardiaceae	Amycolatopsis	Unclassified	27	37	18	20	16	13	25	16	27
Bacteria	Actinobacteria	Actinobacteria	Pseudonocardiales	Pseudonocardiaceae	Haloechinothrix	Haloechinothrix alba	0	0	0	3	2	6	0	0	0
Bacteria	Actinobacteria	Actinobacteria	Pseudonocardiales	Pseudonocardiaceae	Herbihabitans	Herbihabitans rhizosphaerae	0	0	11	12	7	6	16	12	2
Bacteria	Actinobacteria	Actinobacteria	Pseudonocardiales	Pseudonocardiaceae	Kibdelosporangium	Kibdelosporangium aridum	46	42	35	34	16	30	37	29	44
Bacteria	Actinobacteria	Actinobacteria	Pseudonocardiales	Pseudonocardiaceae	Kibdelosporangium	Kibdelosporangium sp. MJ126-NF4	6	15	0	0	0	0	0	0	9
Bacteria	Actinobacteria	Actinobacteria	Pseudonocardiales	Pseudonocardiaceae	Kibdelosporangium	Unclassified	12	8	5	2	10	4	4	5	6
Bacteria	Actinobacteria	Actinobacteria	Pseudonocardiales	Pseudonocardiaceae	Lechevalieria	Lechevalieria aerocolonigenes	12	10	14	9	15	5	9	13	10
Bacteria	Actinobacteria	Actinobacteria	Pseudonocardiales	Pseudonocardiaceae	Lechevalieria	Lechevalieria deserti	499	455	470	421	470	392	411	376	326
Bacteria	Actinobacteria	Actinobacteria	Pseudonocardiales	Pseudonocardiaceae	Prauserella	Prauserella muralis	651	814	433	456	532	468	407	411	719
Bacteria	Actinobacteria	Actinobacteria	Pseudonocardiales	Pseudonocardiaceae	Prauserella	Unclassified	17	20	12	28	22	12	17	9	26
Bacteria	Actinobacteria	Actinobacteria	Pseudonocardiales	Pseudonocardiaceae	Pseudonocardia	Pseudonocardia autotrophica	6	1	4	5	5	6	2	3	4
Bacteria	Actinobacteria	Actinobacteria	Pseudonocardiales	Pseudonocardiaceae	Pseudonocardia	Pseudonocardia sp. HH130630-07	9	14	8	18	14	12	9	10	8
Bacteria	Actinobacteria	Actinobacteria	Pseudonocardiales	Pseudonocardiaceae	Saccharopolyspora	Saccharopolyspora antimicrobica	4	9	21	11	11	5	2	17	4
Bacteria	Actinobacteria	Actinobacteria	Pseudonocardiales	Pseudonocardiaceae	Saccharopolyspora	Saccharopolyspora rectivirgula	4	5	0	2	0	0	0	0	2
Bacteria	Actinobacteria	Actinobacteria	Pseudonocardiales	Pseudonocardiaceae	Saccharopolyspora	Saccharopolyspora sp. H219	18	23	18	13	17	12	15	16	20
Bacteria	Actinobacteria	Actinobacteria	Pseudonocardiales	Pseudonocardiaceae	Saccharopolyspora	uncultured Saccharopolyspora sp.	34	26	47	34	54	42	25	39	34
Bacteria	Actinobacteria	Actinobacteria	Pseudonocardiales	Pseudonocardiaceae	Unclassified	Pseudonocardiaceae bacterium YIM PH 21723	0	0	15	11	6	11	16	19	0
Bacteria	Actinobacteria	Actinobacteria	Streptomycetales	Streptomycetaceae	Kitasatospora	Kitasatospora purpeofusca	26	26	33	39	38	31	29	39	23
Bacteria	Actinobacteria	Actinobacteria	Streptomycetales	Streptomycetaceae	Kitasatospora	Kitasatospora sp. MMS16-BH015	8	4	4	8	9	11	9	8	6
Bacteria	Actinobacteria	Actinobacteria	Streptomycetales	Streptomycetaceae	Kitasatospora	Kitasatospora sp. MY 5-36	4	0	11	11	6	9	2	12	2
Bacteria	Actinobacteria	Actinobacteria	Streptomycetales	Streptomycetaceae	Kitasatospora	Unclassified	760	948	685	687	757	653	574	579	678
Bacteria	Actinobacteria	Actinobacteria	Streptomycetales	Streptomycetaceae	Streptacidiphilus	Streptacidiphilus anmyonensis	9	6	10	13	9	15	10	8	6
Bacteria	Actinobacteria	Actinobacteria	Streptomycetales	Streptomycetaceae	Streptacidiphilus	Streptacidiphilus sp. DSM 106435	26	16	33	38	37	21	44	35	24
Bacteria	Actinobacteria	Actinobacteria	Streptomycetales	Streptomycetaceae	Streptomyces	Streptomyces acidiscabies	2	7	0	2	4	8	0	0	2
Bacteria	Actinobacteria	Actinobacteria	Streptomycetales	Streptomycetaceae	Streptomyces	Streptomyces afghaniensis	10	10	14	16	21	17	9	11	17
Bacteria	Actinobacteria	Actinobacteria	Streptomycetales	Streptomycetaceae	Streptomyces	Streptomyces albulus	18	21	11	28	30	15	18	17	9
Bacteria	Actinobacteria	Actinobacteria	Streptomycetales	Streptomycetaceae	Streptomyces	Streptomyces antibioticus	19	20	30	32	29	35	36	32	29
Bacteria	Actinobacteria	Actinobacteria	Streptomycetales	Streptomycetaceae	Streptomyces	Streptomyces atratus	4	3	11	14	9	11	14	17	3
Bacteria	Actinobacteria	Actinobacteria	Streptomycetales	Streptomycetaceae	Streptomyces	Streptomyces bottropensis	0	0	15	31	19	12	15	28	0
Bacteria	Actinobacteria	Actinobacteria	Streptomycetales	Streptomycetaceae	Streptomyces	Streptomyces caeruleatus	16	14	0	0	0	0	2	1	18
Bacteria	Actinobacteria	Actinobacteria	Streptomycetales	Streptomycetaceae	Streptomyces	Streptomyces chattanoogensis	0	0	28	8	0	4	23	22	0
Bacteria	Actinobacteria	Actinobacteria	Streptomycetales	Streptomycetaceae	Streptomyces	Streptomyces chrestomyceticus	7	23	5	21	22	16	16	20	13
Bacteria	Actinobacteria	Actinobacteria	Streptomycetales	Streptomycetaceae	Streptomyces	Streptomyces clavuligerus	31	38	37	38	42	26	33	33	34
Bacteria	Actinobacteria	Actinobacteria	Streptomycetales	Streptomycetaceae	Streptomyces	Streptomyces erythrochromogenes	27	37	33	19	27	29	24	40	35
Bacteria	Actinobacteria	Actinobacteria	Streptomycetales	Streptomycetaceae	Streptomyces	Streptomyces exfoliatus	0	3	9	2	2	4	9	11	0
Bacteria	Actinobacteria	Actinobacteria	Streptomycetales	Streptomycetaceae	Streptomyces	Streptomyces flavochromogenes	0	0	0	8	3	2	0	3	0
Bacteria	Actinobacteria	Actinobacteria	Streptomycetales	Streptomycetaceae	Streptomyces	Streptomyces geranii	62	62	94	44	67	59	72	68	37
Bacteria	Actinobacteria	Actinobacteria	Streptomycetales	Streptomycetaceae	Streptomyces	Streptomyces glauciniger	19	13	8	8	6	6	10	11	8
Bacteria	Actinobacteria	Actinobacteria	Streptomycetales	Streptomycetaceae	Streptomyces	Streptomyces griseus	21	32	12	24	24	16	26	17	23
Bacteria	Actinobacteria	Actinobacteria	Streptomycetales	Streptomycetaceae	Streptomyces	Streptomyces lydicus	5	2	0	0	0	0	0	1	6
Bacteria	Actinobacteria	Actinobacteria	Streptomycetales	Streptomycetaceae	Streptomyces	Streptomyces nanshensis	48	53	14	30	31	21	28	25	80
Bacteria	Actinobacteria	Actinobacteria	Streptomycetales	Streptomycetaceae	Streptomyces	Streptomyces nodosus	15	19	0	4	7	5	0	0	16
Bacteria	Actinobacteria	Actinobacteria	Streptomycetales	Streptomycetaceae	Streptomyces	Streptomyces noursei	3	6	0	3	7	8	0	0	12
Bacteria	Actinobacteria	Actinobacteria	Streptomycetales	Streptomycetaceae	Streptomyces	Streptomyces puniciscabiei	12	11	18	12	13	8	19	13	17
Bacteria	Actinobacteria	Actinobacteria	Streptomycetales	Streptomycetaceae	Streptomyces	Streptomyces scabiei	17	25	20	22	25	11	19	24	20
Bacteria	Actinobacteria	Actinobacteria	Streptomycetales	Streptomycetaceae	Streptomyces	Streptomyces sp. 3213.3	14	27	13	16	16	15	19	20	16
Bacteria	Actinobacteria	Actinobacteria	Streptomycetales	Streptomycetaceae	Streptomyces	Streptomyces sp. 62	21	15	18	20	28	25	25	21	17
Bacteria	Actinobacteria	Actinobacteria	Streptomycetales	Streptomycetaceae	Streptomyces	Streptomyces sp. 840.1	17	23	23	18	19	19	24	17	16
Bacteria	Actinobacteria	Actinobacteria	Streptomycetales	Streptomycetaceae	Streptomyces	Streptomyces sp. CB02400	25	24	17	20	13	11	15	8	11
Bacteria	Actinobacteria	Actinobacteria	Streptomycetales	Streptomycetaceae	Streptomyces	Streptomyces sp. CNQ329	9	12	21	25	21	18	17	24	14
Bacteria	Actinobacteria	Actinobacteria	Streptomycetales	Streptomycetaceae	Streptomyces	Streptomyces sp. CS	12	12	17	8	6	13	12	16	13
Bacteria	Actinobacteria	Actinobacteria	Streptomycetales	Streptomycetaceae	Streptomyces	Streptomyces sp. GP55	5	5	0	0	2	2	0	0	8
Bacteria	Actinobacteria	Actinobacteria	Streptomycetales	Streptomycetaceae	Streptomyces	Streptomyces sp. JS01	0	0	21	20	11	16	24	12	3
Bacteria	Actinobacteria	Actinobacteria	Streptomycetales	Streptomycetaceae	Streptomyces	Streptomyces sp. L-9-10	26	33	8	13	15	8	13	11	37
Bacteria	Actinobacteria	Actinobacteria	Streptomycetales	Streptomycetaceae	Streptomyces	Streptomyces sp. LaPpAH-108	13	11	8	3	10	5	8	4	14
Bacteria	Actinobacteria	Actinobacteria	Streptomycetales	Streptomycetaceae	Streptomyces	Streptomyces sp. MUSC 14	22	12	5	9	5	6	4	4	7
Bacteria	Actinobacteria	Actinobacteria	Streptomycetales	Streptomycetaceae	Streptomyces	Streptomyces sp. MspMP-M5	8	17	23	21	19	23	13	29	7
Bacteria	Actinobacteria	Actinobacteria	Streptomycetales	Streptomycetaceae	Streptomyces	Streptomyces sp. NEAU-LD23	8	8	15	10	20	7	14	12	2
Bacteria	Actinobacteria	Actinobacteria	Streptomycetales	Streptomycetaceae	Streptomyces	Streptomyces sp. NRRL B-24484	7	2	4	4	4	5	5	4	4
Bacteria	Actinobacteria	Actinobacteria	Streptomycetales	Streptomycetaceae	Streptomyces	Streptomyces sp. NRRL S-1824	0	0	3	2	9	8	2	0	2
Bacteria	Actinobacteria	Actinobacteria	Streptomycetales	Streptomycetaceae	Streptomyces	Streptomyces sp. NRRL S-475	5	5	11	0	2	9	13	8	5
Bacteria	Actinobacteria	Actinobacteria	Streptomycetales	Streptomycetaceae	Streptomyces	Streptomyces sp. SS	0	0	5	2	0	0	0	13	7
Bacteria	Actinobacteria	Actinobacteria	Streptomycetales	Streptomycetaceae	Streptomyces	Streptomyces sp. TLI 105	7	8	13	20	10	13	27	18	9
Bacteria	Actinobacteria	Actinobacteria	Streptomycetales	Streptomycetaceae	Streptomyces	Streptomyces sp. TLI 185	12	9	14	12	13	7	10	10	14
Bacteria	Actinobacteria	Actinobacteria	Streptomycetales	Streptomycetaceae	Streptomyces	Streptomyces sp. WAC00469	5	2	7	9	8	6	4	3	12
Bacteria	Actinobacteria	Actinobacteria	Streptomycetales	Streptomycetaceae	Streptomyces	Streptomyces sp. WAC05858	4	4	9	7	5	3	7	6	5
Bacteria	Actinobacteria	Actinobacteria	Streptomycetales	Streptomycetaceae	Streptomyces	Streptomyces sp. WAC06614	8	4	20	14	18	7	12	26	8
Bacteria	Actinobacteria	Actinobacteria	Streptomycetales	Streptomycetaceae	Streptomyces	Streptomyces triticisoli	13	3	17	12	16	14	14	11	4
Bacteria	Actinobacteria	Actinobacteria	Streptomycetales	Streptomycetaceae	Streptomyces	Streptomyces tsukubensis	32	33	35	33	50	25	34	33	44
Bacteria	Actinobacteria	Actinobacteria	Streptomycetales	Streptomycetaceae	Streptomyces	Streptomyces versipellis	12	14	17	14	7	11	14	20	17
Bacteria	Actinobacteria	Actinobacteria	Streptomycetales	Streptomycetaceae	Streptomyces	Streptomyces verticillus	0	0	0	7	8	2	0	0	0
Bacteria	Actinobacteria	Actinobacteria	Streptomycetales	Streptomycetaceae	Streptomyces	Streptomyces violens	15	13	0	10	8	5	0	2	12
Bacteria	Actinobacteria	Actinobacteria	Streptomycetales	Streptomycetaceae	Streptomyces	Streptomyces xanthocidicus	62	103	116	76	117	103	128	103	81
Bacteria	Actinobacteria	Actinobacteria	Streptomycetales	Streptomycetaceae	Streptomyces	Streptomyces yeochonensis	19	20	12	6	11	8	10	12	8
Bacteria	Actinobacteria	Actinobacteria	Streptomycetales	Streptomycetaceae	Streptomyces	Streptomyces yerevanensis	0	3	0	0	0	0	0	0	2
Bacteria	Actinobacteria	Actinobacteria	Streptomycetales	Streptomycetaceae	Streptomyces	Unclassified	935	774	878	958	1015	821	811	900	772
Bacteria	Actinobacteria	Actinobacteria	Streptosporangiales	Nocardiopsaceae	Marinateneraspora	Marinateneraspora sediminis	6	10	18	21	17	8	15	21	9
Bacteria	Actinobacteria	Actinobacteria	Streptosporangiales	Nocardiopsaceae	Marinateneraspora	Unclassified	10	19	13	11	15	8	22	10	11
Bacteria	Actinobacteria	Actinobacteria	Streptosporangiales	Nocardiopsaceae	Nocardiopsis	Nocardiopsis gilva	26	29	36	36	34	21	45	26	25
Bacteria	Actinobacteria	Actinobacteria	Streptosporangiales	Nocardiopsaceae	Nocardiopsis	Nocardiopsis kunsanensis	122	156	127	107	138	103	88	101	136
Bacteria	Actinobacteria	Actinobacteria	Streptosporangiales	Streptosporangiaceae	Nonomuraea	Nonomuraea jiangxiensis	11	19	25	23	31	14	14	20	31
Bacteria	Actinobacteria	Actinobacteria	Streptosporangiales	Streptosporangiaceae	Nonomuraea	Nonomuraea sp. SBT364	53	55	25	32	22	16	29	22	44
Bacteria	Actinobacteria	Actinobacteria	Streptosporangiales	Streptosporangiaceae	Sphaerisporangium	Sphaerisporangium album	32	27	37	54	30	31	50	42	29
Bacteria	Actinobacteria	Actinobacteria	Streptosporangiales	Streptosporangiaceae	Sphaerisporangium	Sphaerisporangium sp. 7K107	18	17	18	13	12	9	11	17	16
Bacteria	Actinobacteria	Actinobacteria	Streptosporangiales	Streptosporangiaceae	Streptosporangium	Streptosporangium sp. 'caverna'	9	5	10	5	14	10	11	20	11
Bacteria	Actinobacteria	Actinobacteria	Streptosporangiales	Streptosporangiaceae	Streptosporangium	Streptosporangium subroseum	30	31	15	21	26	30	19	23	30
Bacteria	Actinobacteria	Actinobacteria	Streptosporangiales	Thermomonosporaceae	Actinomadura	Actinomadura amylolytica	12	12	9	22	9	10	8	15	15
Bacteria	Actinobacteria	Actinobacteria	Streptosporangiales	Thermomonosporaceae	Actinomadura	Actinomadura chibensis	26	32	71	82	63	63	61	96	42
Bacteria	Actinobacteria	Actinobacteria	Streptosporangiales	Thermomonosporaceae	Actinomadura	Actinomadura echinospora	14	17	14	21	14	21	11	12	14
Bacteria	Actinobacteria	Actinobacteria	Streptosporangiales	Thermomonosporaceae	Actinomadura	Actinomadura kijaniata	11	5	0	0	0	0	0	0	4
Bacteria	Actinobacteria	Actinobacteria	Streptosporangiales	Thermomonosporaceae	Actinomadura	Actinomadura sp. LHW52907	0	0	0	4	3	7	0	0	0
Bacteria	Actinobacteria	Actinobacteria	Streptosporangiales	Thermomonosporaceae	Actinomadura	Unclassified	25	34	33	47	48	18	37	37	28
Bacteria	Actinobacteria	Actinobacteria	Unclassified	Propionibacteriaceae	Acidipropionibacterium	Unclassified	10	8	13	13	8	10	8	14	9
Bacteria	Actinobacteria	Actinobacteria	Unclassified	Unclassified	Unclassified	Actinobacteria bacterium	142	134	138	116	146	104	141	121	150
Bacteria	Actinobacteria	Actinobacteria	Unclassified	Unclassified	Unclassified	Actinobacteria bacterium 69-20	155	165	88	87	95	81	69	55	158
Bacteria	Actinobacteria	Actinobacteria	Unclassified	Unclassified	Unclassified	Unclassified	114	125	153	126	140	104	153	131	103
Bacteria	Actinobacteria	Actinobacteria	Unclassified	Unclassified	Unclassified	actinobacterium acMicro-1	55	51	69	71	96	62	80	78	46
Bacteria	Actinobacteria	Actinobacteria	Unclassified	Unclassified	Unclassified	actinobacterium acMicro-4	16	14	13	19	15	12	12	18	17
Bacteria	Actinobacteria	Actinobacteria	Unclassified	Unclassified	Unclassified	marine actinobacterium PHSC20C1	17	8	10	11	23	14	13	17	12
Bacteria	Actinobacteria	Coriobacteriia	Coriobacteriales	Coriobacteriaceae	Unclassified	Coriobacteriaceae bacterium	22	15	25	18	18	12	12	20	13
Bacteria	Actinobacteria	Nitriliruptoria	Euzebyales	Euzebyaceae	Euzebya	Euzebya rosea	16	21	39	19	33	37	36	30	19
Bacteria	Actinobacteria	Nitriliruptoria	Nitriliruptorales	Nitriliruptoraceae	Nitriliruptor	Nitriliruptor alkaliphilus	6	11	12	16	14	16	11	4	10
Bacteria	Actinobacteria	Rubrobacteria	Rubrobacterales	Rubrobacteraceae	Rubrobacter	Rubrobacter radiotolerans	4	7	0	0	0	0	0	0	2
Bacteria	Actinobacteria	Rubrobacteria	Rubrobacterales	Rubrobacteraceae	Rubrobacter	Rubrobacter xylanophilus	21	18	17	18	14	18	12	15	18
Bacteria	Actinobacteria	Rubrobacteria	Rubrobacterales	Rubrobacteraceae	Rubrobacter	Unclassified	10	12	16	13	14	17	25	26	13
Bacteria	Actinobacteria	Thermoleophilia	Solirubrobacterales	Conexibacteraceae	Conexibacter	Conexibacter sp. Seoho-28	12	13	17	11	13	9	16	12	14
Bacteria	Actinobacteria	Thermoleophilia	Solirubrobacterales	Patulibacteraceae	Patulibacter	Patulibacter minatonensis	11	6	11	23	16	38	7	12	9
Bacteria	Actinobacteria	Unclassified	Unclassified	Unclassified	Unclassified	Actinobacteria bacterium HGW-Actinobacteria-4	18	14	11	25	26	21	10	11	24
Bacteria	Actinobacteria	Unclassified	Unclassified	Unclassified	Unclassified	Actinobacteria bacterium RBG 13 35 12	6	9	4	8	13	6	0	0	9
Bacteria	Actinobacteria	Unclassified	Unclassified	Unclassified	Unclassified	Actinobacteria bacterium RBG 16 64 13	10	11	17	15	33	13	21	28	12
Bacteria	Actinobacteria	Unclassified	Unclassified	Unclassified	Unclassified	Actinobacteria bacterium TMED270	3	6	18	10	17	10	11	14	9
Bacteria	Actinobacteria	Unclassified	Unclassified	Unclassified	Unclassified	Unclassified	15	8	16	25	22	11	9	16	12
Bacteria	Aquificae	Aquificae	Aquificales	Aquificaceae	Aquifex	Aquifex sp.	598	535	436	510	515	394	409	380	542
Bacteria	Armatimonadetes	Chthonomonadetes	Chthonomonadales	Chthonomonadaceae	Chthonomonas	Chthonomonas calidirosea	30	37	38	52	44	33	38	48	41
Bacteria	Armatimonadetes	Unclassified	Unclassified	Unclassified	Unclassified	Armatimonadetes bacterium 13 1 40CM 3 65 7	24	28	42	28	41	31	42	27	28
Bacteria	Armatimonadetes	Unclassified	Unclassified	Unclassified	Unclassified	Armatimonadetes bacterium CG2 30 66 41	315	359	479	448	519	407	411	418	339
Bacteria	Bacteroidetes	Bacteroidia	Bacteroidales	Bacteroidaceae	Bacteroides	Bacteroides caccae	16	20	0	1	0	0	1	0	18
Bacteria	Bacteroidetes	Bacteroidia	Bacteroidales	Bacteroidaceae	Bacteroides	Bacteroides cellulosilyticus	15	7	2	0	0	0	2	4	23
Bacteria	Bacteroidetes	Bacteroidia	Bacteroidales	Bacteroidaceae	Bacteroides	Bacteroides coprocola	7	10	0	0	0	0	0	0	5
Bacteria	Bacteroidetes	Bacteroidia	Bacteroidales	Bacteroidaceae	Bacteroides	Bacteroides coprosuis	20	20	17	22	14	13	16	25	20
Bacteria	Bacteroidetes	Bacteroidia	Bacteroidales	Bacteroidaceae	Bacteroides	Bacteroides finegoldii	17	30	34	39	34	16	35	36	24
Bacteria	Bacteroidetes	Bacteroidia	Bacteroidales	Bacteroidaceae	Bacteroides	Bacteroides fragilis	13	15	33	20	37	16	19	31	11
Bacteria	Bacteroidetes	Bacteroidia	Bacteroidales	Bacteroidaceae	Bacteroides	Bacteroides ihuae	2	4	0	0	0	0	0	0	4
Bacteria	Bacteroidetes	Bacteroidia	Bacteroidales	Bacteroidaceae	Bacteroides	Bacteroides sp. 43 108	0	0	13	9	10	12	7	17	0
Bacteria	Bacteroidetes	Bacteroidia	Bacteroidales	Bacteroidaceae	Bacteroides	Bacteroides sp. OF04-15BH	10	11	17	19	17	13	17	20	12
Bacteria	Bacteroidetes	Bacteroidia	Bacteroidales	Bacteroidaceae	Bacteroides	Bacteroides sp. SM23 62	19	20	19	22	17	14	20	22	19
Bacteria	Bacteroidetes	Bacteroidia	Bacteroidales	Bacteroidaceae	Bacteroides	Bacteroides thetaiotaomicron	10	13	0	0	0	0	0	0	17
Bacteria	Bacteroidetes	Bacteroidia	Bacteroidales	Bacteroidaceae	Bacteroides	Candidatus Bacteroides periocalifornicus	5	6	6	9	7	9	10	4	3
Bacteria	Bacteroidetes	Bacteroidia	Bacteroidales	Bacteroidaceae	Bacteroides	Unclassified	10	15	15	15	17	11	7	8	21
Bacteria	Bacteroidetes	Bacteroidia	Bacteroidales	Dysgonamonadaceae	Dysgonomonas	Dysgonomonas capnocytophagoides	21	21	26	18	17	17	19	30	31
Bacteria	Bacteroidetes	Bacteroidia	Bacteroidales	Dysgonamonadaceae	Dysgonomonas	Dysgonomonas gadei	0	7	0	0	0	4	0	0	4
Bacteria	Bacteroidetes	Bacteroidia	Bacteroidales	Dysgonamonadaceae	Dysgonomonas	Dysgonomonas sp. BGC7	16	5	6	2	2	0	7	4	24
Bacteria	Bacteroidetes	Bacteroidia	Bacteroidales	Odoribacteraceae	Butyricimonas	Unclassified	16	17	20	27	24	18	27	34	18
Bacteria	Bacteroidetes	Bacteroidia	Bacteroidales	Odoribacteraceae	Unclassified	Unclassified	25	40	7	15	25	14	17	17	22
Bacteria	Bacteroidetes	Bacteroidia	Bacteroidales	Porphyromonadaceae	Porphyromonas	Porphyromonas sp. KLE 1280	9	11	0	0	0	0	0	0	13
Bacteria	Bacteroidetes	Bacteroidia	Bacteroidales	Prevotellaceae	Alloprevotella	Alloprevotella rava	11	15	14	31	21	21	23	23	20
Bacteria	Bacteroidetes	Bacteroidia	Bacteroidales	Prevotellaceae	Prevotella	Prevotella ruminicola	23	19	15	38	22	20	32	26	30
Bacteria	Bacteroidetes	Bacteroidia	Bacteroidales	Prevotellaceae	Prevotella	Prevotella sp. OH937 COT-195	4	3	3	2	0	1	6	1	3
Bacteria	Bacteroidetes	Bacteroidia	Bacteroidales	Rikenellaceae	Alistipes	Alistipes indistinctus	13	14	15	5	8	14	16	3	11
Bacteria	Bacteroidetes	Bacteroidia	Bacteroidales	Rikenellaceae	Alistipes	Alistipes sp. CAG:268	2	1	18	7	11	13	21	15	0
Bacteria	Bacteroidetes	Bacteroidia	Bacteroidales	Tannerellaceae	Parabacteroides	Parabacteroides sp. Marseille-P3160	23	17	21	26	17	41	13	19	19
Bacteria	Bacteroidetes	Bacteroidia	Bacteroidales	Tannerellaceae	Tannerella	Tannerella forsythia	32	29	49	47	48	43	53	46	33
Bacteria	Bacteroidetes	Bacteroidia	Bacteroidales	Unclassified	Unclassified	Bacteroidales bacterium	8	11	9	9	10	4	9	11	7
Bacteria	Bacteroidetes	Bacteroidia	Bacteroidales	Unclassified	Unclassified	Bacteroidales bacterium 45-6	2	8	14	15	6	5	22	20	12
Bacteria	Bacteroidetes	Bacteroidia	Bacteroidales	Unclassified	Unclassified	Bacteroidales bacterium 6E	55	28	35	34	45	25	28	40	35
Bacteria	Bacteroidetes	Bacteroidia	Bacteroidales	Unclassified	Unclassified	Unclassified	14	17	20	22	21	15	22	27	20
Bacteria	Bacteroidetes	Bacteroidia	Marinilabiliales	Marinifilaceae	Ancylomarina	Ancylomarina sp. M1P	20	15	16	14	14	9	20	16	16
Bacteria	Bacteroidetes	Bacteroidia	Marinilabiliales	Marinifilaceae	Marinifilum	Marinifilum breve	22	18	43	41	65	33	62	55	19
Bacteria	Bacteroidetes	Bacteroidia	Marinilabiliales	Marinifilaceae	Marinifilum	Marinifilum fragile	14	18	14	15	17	9	19	16	13
Bacteria	Bacteroidetes	Bacteroidia	Marinilabiliales	Marinifilaceae	Marinifilum	Unclassified	17	16	16	19	17	17	15	9	27
Bacteria	Bacteroidetes	Bacteroidia	Marinilabiliales	Marinifilaceae	Unclassified	Marinifilaceae bacterium T3-2 S1-C	198	127	75	125	131	107	95	97	119
Bacteria	Bacteroidetes	Bacteroidia	Marinilabiliales	Marinilabiliaceae	Geofilum	Geofilum rubicundum	0	2	2	11	6	3	2	3	0
Bacteria	Bacteroidetes	Bacteroidia	Marinilabiliales	Marinilabiliaceae	Marinilabilia	Marinilabilia salmonicolor	13	20	24	12	18	23	14	12	22
Bacteria	Bacteroidetes	Bacteroidia	Marinilabiliales	Marinilabiliaceae	Marinilabilia	Marinilabilia sp. WTE	9	6	12	17	13	6	15	9	7
Bacteria	Bacteroidetes	Bacteroidia	Marinilabiliales	Marinilabiliaceae	Unclassified	Marinilabiliaceae bacterium JC017	7	22	13	12	8	4	8	9	15
Bacteria	Bacteroidetes	Bacteroidia	Marinilabiliales	Prolixibacteraceae	Tangfeifania	Tangfeifania diversioriginum	57	49	25	37	27	38	59	63	73
Bacteria	Bacteroidetes	Bacteroidia	Marinilabiliales	Prolixibacteraceae	Unclassified	Prolixibacteraceae bacterium XSD2	10	7	7	7	8	5	5	5	15
Bacteria	Bacteroidetes	Bacteroidia	Marinilabiliales	Prolixibacteraceae	Unclassified	Unclassified	15	18	10	2	1	2	6	7	5
Bacteria	Bacteroidetes	Bacteroidia	Marinilabiliales	Salinivirgaceae	Unclassified	Salinivirgaceae bacterium	20	24	21	28	22	16	21	19	23
Bacteria	Bacteroidetes	Bacteroidia	Unclassified	Unclassified	Unclassified	Bacteroidia bacterium 43-41	92	132	118	146	141	109	128	121	113
Bacteria	Bacteroidetes	Bacteroidia	Unclassified	Unclassified	Unclassified	Bacteroidia bacterium 44-10	14	15	23	14	20	7	21	17	20
Bacteria	Bacteroidetes	Chitinophagia	Chitinophagales	Chitinophagaceae	Chitinophaga	Chitinophaga rupis	8	4	9	19	19	10	10	22	11
Bacteria	Bacteroidetes	Chitinophagia	Chitinophagales	Chitinophagaceae	Flavihumibacter	Flavihumibacter sp. CACIAM 22H1	9	13	16	23	21	12	24	20	16
Bacteria	Bacteroidetes	Chitinophagia	Chitinophagales	Chitinophagaceae	Flavisolibacter	Flavisolibacter sp. X7X	32	26	27	12	11	14	22	21	31
Bacteria	Bacteroidetes	Chitinophagia	Chitinophagales	Chitinophagaceae	Niastella	Niastella populi	2	5	13	9	21	22	14	16	10
Bacteria	Bacteroidetes	Chitinophagia	Chitinophagales	Chitinophagaceae	Niastella	Niastella sp. SCN 39-18	7	2	2	2	4	16	2	0	3
Bacteria	Bacteroidetes	Chitinophagia	Chitinophagales	Chitinophagaceae	Niastella	Niastella yeongjuensis	73	77	94	75	78	60	75	84	68
Bacteria	Bacteroidetes	Chitinophagia	Chitinophagales	Chitinophagaceae	Pseudobacter	Pseudobacter ginsenosidimutans	7	13	10	20	16	5	7	9	11
Bacteria	Bacteroidetes	Chitinophagia	Chitinophagales	Chitinophagaceae	Unclassified	Chitinophagaceae bacterium	146	164	98	88	103	60	103	90	129
Bacteria	Bacteroidetes	Chitinophagia	Chitinophagales	Chitinophagaceae	Unclassified	Chitinophagaceae bacterium HBUM179779	30	37	31	50	40	33	26	45	39
Bacteria	Bacteroidetes	Chitinophagia	Chitinophagales	Chitinophagaceae	Unclassified	Chitinophagaceae bacterium IBVUCB2	477	495	521	496	543	450	445	407	495
Bacteria	Bacteroidetes	Cytophagia	Cytophagales	Amoebophilaceae	Candidatus_Amoebophilus	Candidatus Amoebophilus asiaticus	503	524	456	474	411	410	462	466	543
Bacteria	Bacteroidetes	Cytophagia	Cytophagales	Amoebophilaceae	Candidatus_Cardinium	Cardinium endosymbiont of Bemisia tabaci	88	51	94	86	86	88	94	98	63
Bacteria	Bacteroidetes	Cytophagia	Cytophagales	Amoebophilaceae	Candidatus_Cardinium	Cardinium endosymbiont of Sogatella furcifera	724	794	920	917	917	723	937	845	810
Bacteria	Bacteroidetes	Cytophagia	Cytophagales	Amoebophilaceae	Candidatus_Cardinium	Unclassified	10	6	0	0	0	0	0	0	19
Bacteria	Bacteroidetes	Cytophagia	Cytophagales	Cyclobacteriaceae	Algoriphagus	Algoriphagus antarcticus	13	11	12	11	23	14	16	8	19
Bacteria	Bacteroidetes	Cytophagia	Cytophagales	Cyclobacteriaceae	Algoriphagus	Algoriphagus aquaeductus	11	18	27	20	19	13	29	11	12
Bacteria	Bacteroidetes	Cytophagia	Cytophagales	Cyclobacteriaceae	Algoriphagus	Algoriphagus marinus	9	27	24	30	19	22	17	21	21
Bacteria	Bacteroidetes	Cytophagia	Cytophagales	Cyclobacteriaceae	Algoriphagus	Algoriphagus sp. XAY3209	0	0	19	6	5	5	10	6	0
Bacteria	Bacteroidetes	Cytophagia	Cytophagales	Cyclobacteriaceae	Algoriphagus	Algoriphagus vanfongensis	9	12	16	16	22	20	24	19	8
Bacteria	Bacteroidetes	Cytophagia	Cytophagales	Cyclobacteriaceae	Cyclobacterium	Cyclobacterium marinum	10	5	0	0	0	0	0	0	8
Bacteria	Bacteroidetes	Cytophagia	Cytophagales	Cyclobacteriaceae	Negadavirga	Negadavirga sp. SW125	24	10	17	3	8	5	11	18	13
Bacteria	Bacteroidetes	Cytophagia	Cytophagales	Cytophagaceae	Candidatus_Nephrothrix	Candidatus Nephrothrix sp. EaCA	381	355	511	506	514	455	472	559	361
Bacteria	Bacteroidetes	Cytophagia	Cytophagales	Cytophagaceae	Candidatus_Nephrothrix	Unclassified	23	27	61	66	76	49	65	83	36
Bacteria	Bacteroidetes	Cytophagia	Cytophagales	Cytophagaceae	Dyadobacter	Dyadobacter alkalitolerans	210	209	161	189	186	182	130	159	170
Bacteria	Bacteroidetes	Cytophagia	Cytophagales	Cytophagaceae	Dyadobacter	Dyadobacter koreensis	2	6	0	0	0	0	0	0	6
Bacteria	Bacteroidetes	Cytophagia	Cytophagales	Cytophagaceae	Dyadobacter	Dyadobacter soli	1	1	10	4	17	3	9	6	4
Bacteria	Bacteroidetes	Cytophagia	Cytophagales	Cytophagaceae	Dyadobacter	Dyadobacter sp. Leaf189	16	15	17	25	22	14	18	17	20
Bacteria	Bacteroidetes	Cytophagia	Cytophagales	Cytophagaceae	Dyadobacter	Unclassified	22	21	32	42	44	39	50	37	23
Bacteria	Bacteroidetes	Cytophagia	Cytophagales	Cytophagaceae	Fibrisoma	Fibrisoma limi	7	12	0	0	0	0	1	0	6
Bacteria	Bacteroidetes	Cytophagia	Cytophagales	Cytophagaceae	Flectobacillus	Flectobacillus sp. BAB-3569	2	13	8	5	6	11	9	11	4
Bacteria	Bacteroidetes	Cytophagia	Cytophagales	Cytophagaceae	Flexibacter	Flexibacter flexilis	23	15	16	14	24	6	13	23	20
Bacteria	Bacteroidetes	Cytophagia	Cytophagales	Cytophagaceae	Larkinella	Larkinella rosea	7	10	0	0	0	0	0	0	17
Bacteria	Bacteroidetes	Cytophagia	Cytophagales	Cytophagaceae	Larkinella	Larkinella soli	14	8	21	10	15	10	14	8	6
Bacteria	Bacteroidetes	Cytophagia	Cytophagales	Cytophagaceae	Pseudarcicella	Pseudarcicella hirudinis	6	10	6	12	5	10	7	10	4
Bacteria	Bacteroidetes	Cytophagia	Cytophagales	Cytophagaceae	Rudanella	Rudanella lutea	18	20	26	31	23	25	23	20	20
Bacteria	Bacteroidetes	Cytophagia	Cytophagales	Cytophagaceae	Runella	Runella zeae	7	19	29	47	35	22	26	33	10
Bacteria	Bacteroidetes	Cytophagia	Cytophagales	Cytophagaceae	Siphonobacter	Siphonobacter aquaeclarae	10	13	16	29	26	17	12	11	11
Bacteria	Bacteroidetes	Cytophagia	Cytophagales	Cytophagaceae	Siphonobacter	Siphonobacter sp. BAB-5404	12	19	23	16	17	13	18	19	17
Bacteria	Bacteroidetes	Cytophagia	Cytophagales	Cytophagaceae	Spirosoma	Spirosoma oryzae	27	27	44	29	44	35	30	45	28
Bacteria	Bacteroidetes	Cytophagia	Cytophagales	Cytophagaceae	Spirosoma	Spirosoma pollinicola	10	15	19	18	16	13	19	18	13
Bacteria	Bacteroidetes	Cytophagia	Cytophagales	Cytophagaceae	Spirosoma	Spirosoma radiotolerans	22	18	18	24	20	15	22	26	21
Bacteria	Bacteroidetes	Cytophagia	Cytophagales	Cytophagaceae	Spirosoma	Spirosoma sp. 48-14	20	18	8	13	19	11	16	12	8
Bacteria	Bacteroidetes	Cytophagia	Cytophagales	Cytophagaceae	Spirosoma	Unclassified	7	3	12	20	17	12	12	15	10
Bacteria	Bacteroidetes	Cytophagia	Cytophagales	Cytophagaceae	Sporocytophaga	Sporocytophaga myxococcoides	21	15	9	24	26	11	13	13	20
Bacteria	Bacteroidetes	Cytophagia	Cytophagales	Cytophagaceae	Unclassified	Cytophagaceae bacterium	28	19	22	22	24	15	29	31	11
Bacteria	Bacteroidetes	Cytophagia	Cytophagales	Cytophagaceae	Unclassified	Unclassified	52	39	32	45	35	34	46	26	39
Bacteria	Bacteroidetes	Cytophagia	Cytophagales	Flammeovirgaceae	Fabibacter	Fabibacter sp. 4D4	9	8	3	0	2	4	2	7	13
Bacteria	Bacteroidetes	Cytophagia	Cytophagales	Flammeovirgaceae	Marivirga	Marivirga lumbricoides	16	19	19	24	24	14	22	24	27
Bacteria	Bacteroidetes	Cytophagia	Cytophagales	Flammeovirgaceae	Marivirga	Marivirga tractuosa	9	17	24	19	11	22	9	21	15
Bacteria	Bacteroidetes	Cytophagia	Cytophagales	Flammeovirgaceae	Reichenbachiella	Reichenbachiella versicolor	18	19	11	14	10	13	6	18	17
Bacteria	Bacteroidetes	Cytophagia	Cytophagales	Flammeovirgaceae	Roseivirga	Roseivirga sp. XM-24bin3	13	12	27	13	17	7	11	8	6
Bacteria	Bacteroidetes	Cytophagia	Cytophagales	Hymenobacteraceae	Hymenobacter	Hymenobacter sp.	40	35	14	22	27	28	18	9	22
Bacteria	Bacteroidetes	Cytophagia	Cytophagales	Hymenobacteraceae	Hymenobacter	Hymenobacter sp. CRA2	2	1	5	7	12	5	8	6	1
Bacteria	Bacteroidetes	Cytophagia	Cytophagales	Hymenobacteraceae	Hymenobacter	Hymenobacter sp. NL	52	67	78	60	90	56	78	83	52
Bacteria	Bacteroidetes	Cytophagia	Cytophagales	Hymenobacteraceae	Hymenobacter	Unclassified	31	31	37	35	32	47	31	43	29
Bacteria	Bacteroidetes	Cytophagia	Cytophagales	Hymenobacteraceae	Pontibacter	Pontibacter diazotrophicus	20	21	27	22	22	16	16	10	18
Bacteria	Bacteroidetes	Cytophagia	Cytophagales	Hymenobacteraceae	Pontibacter	Pontibacter ramchanderi	6	4	12	16	10	13	9	11	5
Bacteria	Bacteroidetes	Cytophagia	Cytophagales	Hymenobacteraceae	Pontibacter	Pontibacter sp. 2b14	2	3	13	25	18	11	20	20	2
Bacteria	Bacteroidetes	Cytophagia	Cytophagales	Hymenobacteraceae	Pontibacter	Pontibacter sp. S10-8	6	7	8	11	8	17	3	8	12
Bacteria	Bacteroidetes	Cytophagia	Cytophagales	Hymenobacteraceae	Pontibacter	Pontibacter ummariensis	5	4	3	7	4	5	6	8	7
Bacteria	Bacteroidetes	Cytophagia	Cytophagales	Hymenobacteraceae	Rufibacter	Rufibacter immobilis	10	13	22	28	38	27	26	33	14
Bacteria	Bacteroidetes	Cytophagia	Cytophagales	Hymenobacteraceae	Rufibacter	Rufibacter ruber	11	13	0	2	2	4	0	0	8
Bacteria	Bacteroidetes	Cytophagia	Cytophagales	Microscillaceae	Eisenibacter	Eisenibacter elegans	39	35	31	32	36	29	25	39	29
Bacteria	Bacteroidetes	Cytophagia	Cytophagales	Microscillaceae	Microscilla	Microscilla marina	9	20	32	29	6	23	22	26	15
Bacteria	Bacteroidetes	Cytophagia	Cytophagales	Unclassified	Catalinimonas	Unclassified	60	72	57	88	66	61	57	66	75
Bacteria	Bacteroidetes	Cytophagia	Cytophagales	Unclassified	Chryseolinea	Chryseolinea flava	12	8	12	21	17	11	6	6	12
Bacteria	Bacteroidetes	Cytophagia	Cytophagales	Unclassified	Solirubrum	Solirubrum puertoriconensis	13	22	17	23	31	18	15	14	16
Bacteria	Bacteroidetes	Cytophagia	Cytophagales	Unclassified	Thermoflexibacter	Thermoflexibacter ruber	2	5	9	4	8	21	20	6	3
Bacteria	Bacteroidetes	Cytophagia	Cytophagales	Unclassified	Unclassified	Cytophagales bacterium	142	174	59	82	72	69	74	59	163
Bacteria	Bacteroidetes	Cytophagia	Cytophagales	Unclassified	Unclassified	Unclassified	6	3	0	0	0	0	0	0	5
Bacteria	Bacteroidetes	Flavobacteriia	Flavobacteriales	Crocinitomicaceae	Unclassified	Crocinitomicaceae bacterium TMED114	33	23	15	11	15	17	14	18	33
Bacteria	Bacteroidetes	Flavobacteriia	Flavobacteriales	Flavobacteriaceae	Apibacter	Apibacter sp. HY039	19	22	19	15	19	16	18	12	17
Bacteria	Bacteroidetes	Flavobacteriia	Flavobacteriales	Flavobacteriaceae	Aquimarina	Aquimarina sp. AU119	2	2	17	19	26	14	13	17	2
Bacteria	Bacteroidetes	Flavobacteriia	Flavobacteriales	Flavobacteriaceae	Bergeyella	Bergeyella zoohelcum	20	11	21	22	16	14	9	12	18
Bacteria	Bacteroidetes	Flavobacteriia	Flavobacteriales	Flavobacteriaceae	Capnocytophaga	Capnocytophaga cynodegmi	9	5	0	0	0	0	0	0	5
Bacteria	Bacteroidetes	Flavobacteriia	Flavobacteriales	Flavobacteriaceae	Capnocytophaga	Capnocytophaga sp. oral taxon 332	3	5	0	2	2	2	0	0	6
Bacteria	Bacteroidetes	Flavobacteriia	Flavobacteriales	Flavobacteriaceae	Capnocytophaga	Capnocytophaga sputigena	15	27	0	0	0	0	0	0	12
Bacteria	Bacteroidetes	Flavobacteriia	Flavobacteriales	Flavobacteriaceae	Capnocytophaga	Capnocytophaga stomatis	11	22	13	12	21	6	25	22	10
Bacteria	Bacteroidetes	Flavobacteriia	Flavobacteriales	Flavobacteriaceae	Chryseobacterium	Chryseobacterium angstadtii	15	24	16	11	10	7	20	16	13
Bacteria	Bacteroidetes	Flavobacteriia	Flavobacteriales	Flavobacteriaceae	Chryseobacterium	Chryseobacterium arachidis	8	13	2	14	12	24	0	0	9
Bacteria	Bacteroidetes	Flavobacteriia	Flavobacteriales	Flavobacteriaceae	Chryseobacterium	Chryseobacterium arthrosphaerae	13	16	23	14	14	15	18	19	15
Bacteria	Bacteroidetes	Flavobacteriia	Flavobacteriales	Flavobacteriaceae	Chryseobacterium	Chryseobacterium aurantiacum	6	14	0	0	0	0	0	0	16
Bacteria	Bacteroidetes	Flavobacteriia	Flavobacteriales	Flavobacteriaceae	Chryseobacterium	Chryseobacterium bovis	4	5	22	19	17	8	15	10	7
Bacteria	Bacteroidetes	Flavobacteriia	Flavobacteriales	Flavobacteriaceae	Chryseobacterium	Chryseobacterium caeni	17	5	8	12	26	8	19	15	22
Bacteria	Bacteroidetes	Flavobacteriia	Flavobacteriales	Flavobacteriaceae	Chryseobacterium	Chryseobacterium camelliae	27	25	34	28	18	37	29	27	22
Bacteria	Bacteroidetes	Flavobacteriia	Flavobacteriales	Flavobacteriaceae	Chryseobacterium	Chryseobacterium daeguense	16	14	22	12	19	11	19	14	25
Bacteria	Bacteroidetes	Flavobacteriia	Flavobacteriales	Flavobacteriaceae	Chryseobacterium	Chryseobacterium frigidisoli	23	17	24	13	12	14	19	22	24
Bacteria	Bacteroidetes	Flavobacteriia	Flavobacteriales	Flavobacteriaceae	Chryseobacterium	Chryseobacterium gallinarum	24	22	0	6	8	3	0	0	8
Bacteria	Bacteroidetes	Flavobacteriia	Flavobacteriales	Flavobacteriaceae	Chryseobacterium	Chryseobacterium gleum	103	135	144	217	204	141	179	172	119
Bacteria	Bacteroidetes	Flavobacteriia	Flavobacteriales	Flavobacteriaceae	Chryseobacterium	Chryseobacterium humi	5	5	6	4	4	5	4	4	7
Bacteria	Bacteroidetes	Flavobacteriia	Flavobacteriales	Flavobacteriaceae	Chryseobacterium	Chryseobacterium indologenes	60	66	67	60	83	56	54	77	67
Bacteria	Bacteroidetes	Flavobacteriia	Flavobacteriales	Flavobacteriaceae	Chryseobacterium	Chryseobacterium mucoviscidosis	4	0	0	0	0	2	0	0	0
Bacteria	Bacteroidetes	Flavobacteriia	Flavobacteriales	Flavobacteriaceae	Chryseobacterium	Chryseobacterium nakagawai	10	11	4	4	14	7	4	6	8
Bacteria	Bacteroidetes	Flavobacteriia	Flavobacteriales	Flavobacteriaceae	Chryseobacterium	Chryseobacterium soli	523	524	417	401	475	384	393	338	384
Bacteria	Bacteroidetes	Flavobacteriia	Flavobacteriales	Flavobacteriaceae	Chryseobacterium	Chryseobacterium sp.	0	0	3	0	0	0	4	3	3
Bacteria	Bacteroidetes	Flavobacteriia	Flavobacteriales	Flavobacteriaceae	Chryseobacterium	Chryseobacterium sp. 36-9	18	20	21	22	21	18	17	19	21
Bacteria	Bacteroidetes	Flavobacteriia	Flavobacteriales	Flavobacteriaceae	Chryseobacterium	Chryseobacterium sp. 39-10	3	2	0	0	0	0	2	2	5
Bacteria	Bacteroidetes	Flavobacteriia	Flavobacteriales	Flavobacteriaceae	Chryseobacterium	Chryseobacterium sp. 52	14	16	12	27	11	16	11	18	11
Bacteria	Bacteroidetes	Flavobacteriia	Flavobacteriales	Flavobacteriaceae	Chryseobacterium	Chryseobacterium sp. 5 R23647	4	4	0	0	2	2	0	0	3
Bacteria	Bacteroidetes	Flavobacteriia	Flavobacteriales	Flavobacteriaceae	Chryseobacterium	Chryseobacterium sp. 6021061333	5	6	0	5	7	5	0	0	5
Bacteria	Bacteroidetes	Flavobacteriia	Flavobacteriales	Flavobacteriaceae	Chryseobacterium	Chryseobacterium sp. CBTAP 102	9	16	3	19	15	35	0	3	15
Bacteria	Bacteroidetes	Flavobacteriia	Flavobacteriales	Flavobacteriaceae	Chryseobacterium	Chryseobacterium sp. FF12	13	18	20	18	9	10	21	18	17
Bacteria	Bacteroidetes	Flavobacteriia	Flavobacteriales	Flavobacteriaceae	Chryseobacterium	Chryseobacterium sp. G0240	12	4	10	5	15	18	7	18	12
Bacteria	Bacteroidetes	Flavobacteriia	Flavobacteriales	Flavobacteriaceae	Chryseobacterium	Chryseobacterium sp. ISE14	24	28	21	24	22	19	20	27	18
Bacteria	Bacteroidetes	Flavobacteriia	Flavobacteriales	Flavobacteriaceae	Chryseobacterium	Chryseobacterium sp. KBW03	22	23	19	13	21	15	19	24	33
Bacteria	Bacteroidetes	Flavobacteriia	Flavobacteriales	Flavobacteriaceae	Chryseobacterium	Chryseobacterium sp. Leaf394	22	29	24	30	34	23	36	26	30
Bacteria	Bacteroidetes	Flavobacteriia	Flavobacteriales	Flavobacteriaceae	Chryseobacterium	Chryseobacterium sp. Leaf404	8	11	15	23	15	16	12	35	7
Bacteria	Bacteroidetes	Flavobacteriia	Flavobacteriales	Flavobacteriaceae	Chryseobacterium	Chryseobacterium sp. P1-3	9	17	23	17	10	17	12	18	13
Bacteria	Bacteroidetes	Flavobacteriia	Flavobacteriales	Flavobacteriaceae	Chryseobacterium	Chryseobacterium sp. SCN 40-13	497	495	571	571	613	598	558	564	511
Bacteria	Bacteroidetes	Flavobacteriia	Flavobacteriales	Flavobacteriaceae	Chryseobacterium	Chryseobacterium taeanense	0	3	2	0	0	17	2	0	0
Bacteria	Bacteroidetes	Flavobacteriia	Flavobacteriales	Flavobacteriaceae	Chryseobacterium	Unclassified	27	26	35	48	42	34	50	35	35
Bacteria	Bacteroidetes	Flavobacteriia	Flavobacteriales	Flavobacteriaceae	Dokdonia	Dokdonia sp. MED134	0	0	8	21	13	9	19	6	0
Bacteria	Bacteroidetes	Flavobacteriia	Flavobacteriales	Flavobacteriaceae	Elizabethkingia	Elizabethkingia anophelis	14710	15364	12706	16775	15070	11733	12165	12740	12960
Bacteria	Bacteroidetes	Flavobacteriia	Flavobacteriales	Flavobacteriaceae	Elizabethkingia	Elizabethkingia bruuniana	2772	2935	2747	2890	2909	2521	2586	2776	2921
Bacteria	Bacteroidetes	Flavobacteriia	Flavobacteriales	Flavobacteriaceae	Elizabethkingia	Elizabethkingia meningoseptica	1602	1756	1408	1480	1495	1340	1288	1408	1779
Bacteria	Bacteroidetes	Flavobacteriia	Flavobacteriales	Flavobacteriaceae	Elizabethkingia	Elizabethkingia miricola	51908	54478	51383	50917	52647	45401	48453	51364	52932
Bacteria	Bacteroidetes	Flavobacteriia	Flavobacteriales	Flavobacteriaceae	Elizabethkingia	Elizabethkingia occulta	530	541	660	680	757	531	638	666	620
Bacteria	Bacteroidetes	Flavobacteriia	Flavobacteriales	Flavobacteriaceae	Elizabethkingia	Elizabethkingia sp. HvH-WGS333	43	65	140	119	143	109	152	138	92
Bacteria	Bacteroidetes	Flavobacteriia	Flavobacteriales	Flavobacteriaceae	Elizabethkingia	Elizabethkingia sp. YR191	54	39	19	39	37	31	6	15	62
Bacteria	Bacteroidetes	Flavobacteriia	Flavobacteriales	Flavobacteriaceae	Elizabethkingia	Elizabethkingia ursingii	482	466	378	427	453	351	355	373	481
Bacteria	Bacteroidetes	Flavobacteriia	Flavobacteriales	Flavobacteriaceae	Elizabethkingia	Unclassified	32442	34211	28500	28523	29381	24443	27158	27722	34205
Bacteria	Bacteroidetes	Flavobacteriia	Flavobacteriales	Flavobacteriaceae	Empedobacter	Empedobacter brevis	407	489	304	308	364	243	287	276	461
Bacteria	Bacteroidetes	Flavobacteriia	Flavobacteriales	Flavobacteriaceae	Empedobacter	Empedobacter falsenii	18	15	20	22	15	11	14	18	14
Bacteria	Bacteroidetes	Flavobacteriia	Flavobacteriales	Flavobacteriaceae	Eudoraea	Eudoraea adriatica	19	34	47	38	40	43	49	47	32
Bacteria	Bacteroidetes	Flavobacteriia	Flavobacteriales	Flavobacteriaceae	Flavobacterium	Flavobacterium album	12	8	8	0	0	2	13	8	2
Bacteria	Bacteroidetes	Flavobacteriia	Flavobacteriales	Flavobacteriaceae	Flavobacterium	Flavobacterium araucananum	12	7	9	13	14	15	16	14	12
Bacteria	Bacteroidetes	Flavobacteriia	Flavobacteriales	Flavobacteriaceae	Flavobacterium	Flavobacterium beibuense	23	19	10	11	11	6	5	9	13
Bacteria	Bacteroidetes	Flavobacteriia	Flavobacteriales	Flavobacteriaceae	Flavobacterium	Flavobacterium cauense	18	19	9	22	22	24	6	7	16
Bacteria	Bacteroidetes	Flavobacteriia	Flavobacteriales	Flavobacteriaceae	Flavobacterium	Flavobacterium columnare	13	13	21	11	21	13	16	19	15
Bacteria	Bacteroidetes	Flavobacteriia	Flavobacteriales	Flavobacteriaceae	Flavobacterium	Flavobacterium endophyticum	2	7	11	6	7	10	6	7	3
Bacteria	Bacteroidetes	Flavobacteriia	Flavobacteriales	Flavobacteriaceae	Flavobacterium	Flavobacterium ginsenosidimutans	42	43	55	48	56	32	65	55	34
Bacteria	Bacteroidetes	Flavobacteriia	Flavobacteriales	Flavobacteriaceae	Flavobacterium	Flavobacterium johnsoniae	18	26	37	40	41	30	35	28	19
Bacteria	Bacteroidetes	Flavobacteriia	Flavobacteriales	Flavobacteriaceae	Flavobacterium	Flavobacterium kingsejongi	7	13	11	7	13	14	17	17	22
Bacteria	Bacteroidetes	Flavobacteriia	Flavobacteriales	Flavobacteriaceae	Flavobacterium	Flavobacterium limicola	0	0	0	0	0	11	0	0	0
Bacteria	Bacteroidetes	Flavobacteriia	Flavobacteriales	Flavobacteriaceae	Flavobacterium	Flavobacterium limnosediminis	8	8	2	5	5	4	4	5	0
Bacteria	Bacteroidetes	Flavobacteriia	Flavobacteriales	Flavobacteriaceae	Flavobacterium	Flavobacterium lindanitolerans	4	4	2	2	11	10	0	0	9
Bacteria	Bacteroidetes	Flavobacteriia	Flavobacteriales	Flavobacteriaceae	Flavobacterium	Flavobacterium noncentrifugens	16	9	29	28	32	13	33	35	25
Bacteria	Bacteroidetes	Flavobacteriia	Flavobacteriales	Flavobacteriaceae	Flavobacterium	Flavobacterium psychrophilum	864	967	983	905	958	764	901	921	984
Bacteria	Bacteroidetes	Flavobacteriia	Flavobacteriales	Flavobacteriaceae	Flavobacterium	Flavobacterium sasangense	9	19	6	10	14	13	12	7	4
Bacteria	Bacteroidetes	Flavobacteriia	Flavobacteriales	Flavobacteriaceae	Flavobacterium	Flavobacterium sp.	203	283	292	227	319	210	261	256	172
Bacteria	Bacteroidetes	Flavobacteriia	Flavobacteriales	Flavobacteriaceae	Flavobacterium	Flavobacterium sp. 102	10	10	15	12	6	11	14	9	13
Bacteria	Bacteroidetes	Flavobacteriia	Flavobacteriales	Flavobacteriaceae	Flavobacterium	Flavobacterium sp. 316	0	4	9	12	11	10	18	13	0
Bacteria	Bacteroidetes	Flavobacteriia	Flavobacteriales	Flavobacteriaceae	Flavobacterium	Flavobacterium sp. 40-81	995	823	844	809	793	868	763	718	857
Bacteria	Bacteroidetes	Flavobacteriia	Flavobacteriales	Flavobacteriaceae	Flavobacterium	Flavobacterium sp. ABG	2	2	2	0	2	7	2	0	0
Bacteria	Bacteroidetes	Flavobacteriia	Flavobacteriales	Flavobacteriaceae	Flavobacterium	Flavobacterium sp. ACAM 123	25	15	23	6	11	12	7	12	10
Bacteria	Bacteroidetes	Flavobacteriia	Flavobacteriales	Flavobacteriaceae	Flavobacterium	Flavobacterium sp. AG291	16	7	17	14	18	8	11	20	8
Bacteria	Bacteroidetes	Flavobacteriia	Flavobacteriales	Flavobacteriaceae	Flavobacterium	Flavobacterium sp. BBQ-12	16	5	26	22	24	8	17	14	8
Bacteria	Bacteroidetes	Flavobacteriia	Flavobacteriales	Flavobacteriaceae	Flavobacterium	Flavobacterium sp. CJ74	10	7	21	6	15	17	19	17	5
Bacteria	Bacteroidetes	Flavobacteriia	Flavobacteriales	Flavobacteriaceae	Flavobacterium	Flavobacterium sp. GSN2	78	73	89	86	115	67	82	74	63
Bacteria	Bacteroidetes	Flavobacteriia	Flavobacteriales	Flavobacteriaceae	Flavobacterium	Flavobacterium sp. GV028	7	5	0	0	0	0	0	0	4
Bacteria	Bacteroidetes	Flavobacteriia	Flavobacteriales	Flavobacteriaceae	Flavobacterium	Flavobacterium sp. IMCC34762	0	0	0	0	0	12	0	0	0
Bacteria	Bacteroidetes	Flavobacteriia	Flavobacteriales	Flavobacteriaceae	Flavobacterium	Flavobacterium sp. J27	3	0	18	7	9	6	15	17	8
Bacteria	Bacteroidetes	Flavobacteriia	Flavobacteriales	Flavobacteriaceae	Flavobacterium	Flavobacterium sp. JRM	110	103	137	158	139	117	159	151	99
Bacteria	Bacteroidetes	Flavobacteriia	Flavobacteriales	Flavobacteriaceae	Flavobacterium	Flavobacterium sp. KJJ	48	68	71	68	63	69	41	47	72
Bacteria	Bacteroidetes	Flavobacteriia	Flavobacteriales	Flavobacteriaceae	Flavobacterium	Flavobacterium sp. LLJ-11	29	33	39	32	24	20	39	26	31
Bacteria	Bacteroidetes	Flavobacteriia	Flavobacteriales	Flavobacteriaceae	Flavobacterium	Flavobacterium sp. MEBiC07310	7	6	23	16	17	8	16	10	5
Bacteria	Bacteroidetes	Flavobacteriia	Flavobacteriales	Flavobacteriaceae	Flavobacterium	Flavobacterium sp. ov086	101	2	0	0	0	12	0	0	10
Bacteria	Bacteroidetes	Flavobacteriia	Flavobacteriales	Flavobacteriaceae	Flavobacterium	Flavobacterium subsaxonicum	23	17	14	24	18	26	11	17	15
Bacteria	Bacteroidetes	Flavobacteriia	Flavobacteriales	Flavobacteriaceae	Flavobacterium	Flavobacterium suncheonense	142	179	144	164	185	154	181	182	195
Bacteria	Bacteroidetes	Flavobacteriia	Flavobacteriales	Flavobacteriaceae	Flavobacterium	Flavobacterium terrae	16	24	22	34	26	24	27	29	22
Bacteria	Bacteroidetes	Flavobacteriia	Flavobacteriales	Flavobacteriaceae	Flavobacterium	Flavobacterium urumqiense	3	6	14	8	11	9	15	10	8
Bacteria	Bacteroidetes	Flavobacteriia	Flavobacteriales	Flavobacteriaceae	Flavobacterium	Flavobacterium xanthum	4	3	7	8	8	5	6	9	9
Bacteria	Bacteroidetes	Flavobacteriia	Flavobacteriales	Flavobacteriaceae	Flavobacterium	Unclassified	382	445	780	755	798	673	663	661	409
Bacteria	Bacteroidetes	Flavobacteriia	Flavobacteriales	Flavobacteriaceae	Gaetbulibacter	Gaetbulibacter saemankumensis	440	440	446	436	458	355	438	405	452
Bacteria	Bacteroidetes	Flavobacteriia	Flavobacteriales	Flavobacteriaceae	Kriegella	Kriegella aquimaris	7	4	5	12	6	7	4	10	16
Bacteria	Bacteroidetes	Flavobacteriia	Flavobacteriales	Flavobacteriaceae	Mangrovimonas	Mangrovimonas sp. DI 80	26	19	26	36	28	19	20	26	29
Bacteria	Bacteroidetes	Flavobacteriia	Flavobacteriales	Flavobacteriaceae	Mangrovimonas	Mangrovimonas sp. HN-E26	0	2	13	4	11	12	11	5	2
Bacteria	Bacteroidetes	Flavobacteriia	Flavobacteriales	Flavobacteriaceae	Maribacter	Maribacter antarcticus	0	0	6	4	2	4	2	0	0
Bacteria	Bacteroidetes	Flavobacteriia	Flavobacteriales	Flavobacteriaceae	Maribacter	Maribacter sp. 4G9	36	37	52	59	55	59	56	49	35
Bacteria	Bacteroidetes	Flavobacteriia	Flavobacteriales	Flavobacteriaceae	Maribacter	Maribacter sp. PoM-212	36	71	76	75	64	60	65	67	47
Bacteria	Bacteroidetes	Flavobacteriia	Flavobacteriales	Flavobacteriaceae	Muricauda	Muricauda sp. MAR 2010 75	35	39	10	25	12	12	33	19	21
Bacteria	Bacteroidetes	Flavobacteriia	Flavobacteriales	Flavobacteriaceae	Muricauda	Muricauda sp. NH166	5	7	6	2	4	2	2	4	9
Bacteria	Bacteroidetes	Flavobacteriia	Flavobacteriales	Flavobacteriaceae	Myroides	Myroides odoratus	21	27	20	28	18	14	26	27	27
Bacteria	Bacteroidetes	Flavobacteriia	Flavobacteriales	Flavobacteriaceae	Polaribacter	Polaribacter sejongensis	26	21	26	23	17	24	20	25	19
Bacteria	Bacteroidetes	Flavobacteriia	Flavobacteriales	Flavobacteriaceae	Polaribacter	Polaribacter sp. BM10	2	6	0	2	3	10	2	4	7
Bacteria	Bacteroidetes	Flavobacteriia	Flavobacteriales	Flavobacteriaceae	Polaribacter	Polaribacter sp. KT25b	198	249	263	201	246	202	236	225	212
Bacteria	Bacteroidetes	Flavobacteriia	Flavobacteriales	Flavobacteriaceae	Pseudozobellia	Pseudozobellia sp. CCMM003	17	14	15	17	9	11	15	14	16
Bacteria	Bacteroidetes	Flavobacteriia	Flavobacteriales	Flavobacteriaceae	Riemerella	Riemerella anatipestifer	22	30	15	16	15	8	14	11	28
Bacteria	Bacteroidetes	Flavobacteriia	Flavobacteriales	Flavobacteriaceae	Riemerella	Riemerella columbipharyngis	13	15	21	18	15	11	16	14	13
Bacteria	Bacteroidetes	Flavobacteriia	Flavobacteriales	Flavobacteriaceae	Robiginitalea	Robiginitalea myxolifaciens	11	12	3	0	5	5	4	5	11
Bacteria	Bacteroidetes	Flavobacteriia	Flavobacteriales	Flavobacteriaceae	Salinimicrobium	Salinimicrobium terrae	20	26	18	23	23	18	17	24	27
Bacteria	Bacteroidetes	Flavobacteriia	Flavobacteriales	Flavobacteriaceae	Salinimicrobium	Salinimicrobium xinjiangense	45	68	25	16	27	23	18	24	56
Bacteria	Bacteroidetes	Flavobacteriia	Flavobacteriales	Flavobacteriaceae	Sediminicola	Sediminicola luteus	23	31	30	26	36	32	31	38	33
Bacteria	Bacteroidetes	Flavobacteriia	Flavobacteriales	Flavobacteriaceae	Seonamhaeicola	Seonamhaeicola aphaedonensis	17	18	25	20	22	18	19	23	17
Bacteria	Bacteroidetes	Flavobacteriia	Flavobacteriales	Flavobacteriaceae	Sinomicrobium	Sinomicrobium oceani	17	24	17	12	12	14	11	14	19
Bacteria	Bacteroidetes	Flavobacteriia	Flavobacteriales	Flavobacteriaceae	Sinomicrobium	Unclassified	24	16	10	19	26	15	16	14	17
Bacteria	Bacteroidetes	Flavobacteriia	Flavobacteriales	Flavobacteriaceae	Soonwooa	Soonwooa buanensis	33	48	22	28	25	36	9	15	38
Bacteria	Bacteroidetes	Flavobacteriia	Flavobacteriales	Flavobacteriaceae	Tamlana	Tamlana sp. s12	182	217	157	147	140	109	154	145	201
Bacteria	Bacteroidetes	Flavobacteriia	Flavobacteriales	Flavobacteriaceae	Tenacibaculum	Tenacibaculum agarivorans	5	6	6	6	12	11	6	4	5
Bacteria	Bacteroidetes	Flavobacteriia	Flavobacteriales	Flavobacteriaceae	Tenacibaculum	Tenacibaculum jejuense	12	13	8	18	17	12	11	18	13
Bacteria	Bacteroidetes	Flavobacteriia	Flavobacteriales	Flavobacteriaceae	Tenacibaculum	Tenacibaculum sp. MAR 2009 124	17	27	25	22	8	13	11	12	23
Bacteria	Bacteroidetes	Flavobacteriia	Flavobacteriales	Flavobacteriaceae	Tenacibaculum	Tenacibaculum todarodis	10	10	2	5	4	6	4	3	4
Bacteria	Bacteroidetes	Flavobacteriia	Flavobacteriales	Flavobacteriaceae	Unclassified	Flavobacteriaceae bacterium	4	8	0	0	0	0	0	0	4
Bacteria	Bacteroidetes	Flavobacteriia	Flavobacteriales	Flavobacteriaceae	Unclassified	Flavobacteriaceae bacterium A100	121	150	205	156	201	156	197	189	130
Bacteria	Bacteroidetes	Flavobacteriia	Flavobacteriales	Flavobacteriaceae	Unclassified	Flavobacteriaceae bacterium Hp12	16	17	10	13	22	14	16	18	9
Bacteria	Bacteroidetes	Flavobacteriia	Flavobacteriales	Flavobacteriaceae	Unclassified	Flavobacteriaceae bacterium PRS1	12	11	22	17	17	18	19	21	8
Bacteria	Bacteroidetes	Flavobacteriia	Flavobacteriales	Flavobacteriaceae	Unclassified	Unclassified	481	460	365	392	405	333	367	372	498
Bacteria	Bacteroidetes	Flavobacteriia	Flavobacteriales	Flavobacteriaceae	Zobellia	Zobellia galactanivorans	7	12	2	2	2	3	2	2	16
Bacteria	Bacteroidetes	Flavobacteriia	Flavobacteriales	Flavobacteriaceae	Zunongwangia	Zunongwangia atlantica	11	10	13	21	15	16	10	16	10
Bacteria	Bacteroidetes	Flavobacteriia	Flavobacteriales	Unclassified	Unclassified	Flavobacteriales bacterium	8	11	19	16	23	11	20	22	7
Bacteria	Bacteroidetes	Flavobacteriia	Flavobacteriales	Unclassified	Unclassified	Flavobacteriales bacterium 32-35-8	0	0	3	4	5	7	2	6	2
Bacteria	Bacteroidetes	Flavobacteriia	Flavobacteriales	Unclassified	Unclassified	Flavobacteriales bacterium TMED113	9	10	10	11	14	10	11	7	6
Bacteria	Bacteroidetes	Flavobacteriia	Flavobacteriales	Unclassified	Unclassified	Flavobacteriales bacterium TMED123	23	19	41	26	21	16	41	27	22
Bacteria	Bacteroidetes	Flavobacteriia	Flavobacteriales	Unclassified	Unclassified	Flavobacteriales bacterium TMED191	16	16	28	27	28	15	33	25	16
Bacteria	Bacteroidetes	Flavobacteriia	Flavobacteriales	Unclassified	Unclassified	Unclassified	0	0	20	9	7	7	14	15	0
Bacteria	Bacteroidetes	Flavobacteriia	Unclassified	Unclassified	Unclassified	Flavobacteria bacterium BBFL7	6	6	0	0	0	0	0	0	10
Bacteria	Bacteroidetes	Flavobacteriia	Unclassified	Unclassified	Unclassified	Flavobacteriia bacterium	53	59	75	80	75	54	79	75	62
Bacteria	Bacteroidetes	Saprospiria	Saprospirales	Haliscomenobacteraceae	Phaeodactylibacter	Phaeodactylibacter xiamenensis	21	99	42	0	7	0	3	15	48
Bacteria	Bacteroidetes	Saprospiria	Saprospirales	Lewinellaceae	Lewinella	Lewinella agarilytica	9	16	4	18	14	30	0	2	12
Bacteria	Bacteroidetes	Saprospiria	Saprospirales	Lewinellaceae	Lewinella	Lewinella cohaerens	0	0	0	0	0	0	0	0	0
Bacteria	Bacteroidetes	Saprospiria	Saprospirales	Saprospiraceae	Aureispira	Aureispira sp. CCB-QB1	2	1	4	1	4	3	4	6	1
Bacteria	Bacteroidetes	Saprospiria	Saprospirales	Saprospiraceae	Saprospira	Saprospira grandis	0	6	17	14	14	15	16	4	2
Bacteria	Bacteroidetes	Sphingobacteriia	Sphingobacteriales	Sphingobacteriaceae	Mucilaginibacter	Mucilaginibacter mallensis	34	33	8	15	11	13	4	9	28
Bacteria	Bacteroidetes	Sphingobacteriia	Sphingobacteriales	Sphingobacteriaceae	Mucilaginibacter	Mucilaginibacter rubeus	15	15	13	17	16	11	8	15	21
Bacteria	Bacteroidetes	Sphingobacteriia	Sphingobacteriales	Sphingobacteriaceae	Mucilaginibacter	Mucilaginibacter sp. RS1	20	22	16	16	20	17	20	20	22
Bacteria	Bacteroidetes	Sphingobacteriia	Sphingobacteriales	Sphingobacteriaceae	Pedobacter	Pedobacter chitinilyticus	10	7	12	26	17	13	14	13	5
Bacteria	Bacteroidetes	Sphingobacteriia	Sphingobacteriales	Sphingobacteriaceae	Pedobacter	Pedobacter kyungheensis	2	0	2	0	0	0	0	7	0
Bacteria	Bacteroidetes	Sphingobacteriia	Sphingobacteriales	Sphingobacteriaceae	Pedobacter	Pedobacter nutrimenti	3	2	16	21	19	16	17	16	4
Bacteria	Bacteroidetes	Sphingobacteriia	Sphingobacteriales	Sphingobacteriaceae	Pedobacter	Pedobacter panaciterrae	7	15	4	3	2	4	0	0	16
Bacteria	Bacteroidetes	Sphingobacteriia	Sphingobacteriales	Sphingobacteriaceae	Pedobacter	Pedobacter sp.	33	40	19	34	25	33	24	6	34
Bacteria	Bacteroidetes	Sphingobacteriia	Sphingobacteriales	Sphingobacteriaceae	Pedobacter	Pedobacter sp. Hv1	8	8	8	6	17	16	11	7	9
Bacteria	Bacteroidetes	Sphingobacteriia	Sphingobacteriales	Sphingobacteriaceae	Pedobacter	Pedobacter sp. JDX94	8	25	6	3	7	11	7	6	17
Bacteria	Bacteroidetes	Sphingobacteriia	Sphingobacteriales	Sphingobacteriaceae	Pedobacter	Pedobacter sp. OV280	16	14	11	9	10	7	15	13	16
Bacteria	Bacteroidetes	Sphingobacteriia	Sphingobacteriales	Sphingobacteriaceae	Pedobacter	Pedobacter sp. SM1810	22	20	15	18	19	8	15	19	25
Bacteria	Bacteroidetes	Sphingobacteriia	Sphingobacteriales	Sphingobacteriaceae	Pedobacter	Pedobacter sp. V48	40	33	37	56	50	33	61	69	48
Bacteria	Bacteroidetes	Sphingobacteriia	Sphingobacteriales	Sphingobacteriaceae	Pedobacter	Pedobacter steynii	56	67	47	58	33	25	38	33	64
Bacteria	Bacteroidetes	Sphingobacteriia	Sphingobacteriales	Sphingobacteriaceae	Pedobacter	Pedobacter tournemirensis	10	18	22	16	19	7	29	27	17
Bacteria	Bacteroidetes	Sphingobacteriia	Sphingobacteriales	Sphingobacteriaceae	Pseudopedobacter	Pseudopedobacter saltans	1539	1735	1085	1418	1352	1164	1147	1185	1906
Bacteria	Bacteroidetes	Sphingobacteriia	Sphingobacteriales	Sphingobacteriaceae	Pseudosphingobacterium	Pseudosphingobacterium domesticum	10	9	7	9	13	6	4	9	17
Bacteria	Bacteroidetes	Sphingobacteriia	Sphingobacteriales	Sphingobacteriaceae	Sphingobacterium	Sphingobacterium nematocida	49	29	53	45	43	31	35	37	54
Bacteria	Bacteroidetes	Sphingobacteriia	Sphingobacteriales	Sphingobacteriaceae	Sphingobacterium	Sphingobacterium sp. 1.A.5	17	7	24	43	46	32	35	49	11
Bacteria	Bacteroidetes	Sphingobacteriia	Sphingobacteriales	Sphingobacteriaceae	Sphingobacterium	Sphingobacterium sp. CZ-UAM	11	7	10	15	8	10	7	10	10
Bacteria	Bacteroidetes	Sphingobacteriia	Sphingobacteriales	Sphingobacteriaceae	Unclassified	Sphingobacteriaceae bacterium	15664	17360	16870	17020	17912	15368	16121	16324	16528
Bacteria	Bacteroidetes	Sphingobacteriia	Sphingobacteriales	Sphingobacteriaceae	Unclassified	Unclassified	77	62	54	64	61	52	50	56	77
Bacteria	Bacteroidetes	Sphingobacteriia	Sphingobacteriales	Unclassified	Unclassified	Sphingobacteriales bacterium	0	5	31	25	28	22	45	53	6
Bacteria	Bacteroidetes	Unclassified	Bacteroidetes_Order_II._Incertae_sedis	Rhodothermaceae	Longibacter	Longibacter salinarum	9	14	2	14	10	31	0	0	13
Bacteria	Bacteroidetes	Unclassified	Bacteroidetes_Order_II._Incertae_sedis	Rhodothermaceae	Rhodothermus	Rhodothermus marinus	24	28	14	19	25	26	19	18	26
Bacteria	Bacteroidetes	Unclassified	Bacteroidetes_Order_II._Incertae_sedis	Rhodothermaceae	Salinibacter	Salinibacter ruber	5	5	13	9	5	5	10	10	4
Bacteria	Bacteroidetes	Unclassified	Bacteroidetes_Order_II._Incertae_sedis	Rhodothermaceae	Unclassified	Rhodothermaceae bacterium	12	15	4	22	14	42	0	2	15
Bacteria	Bacteroidetes	Unclassified	Unclassified	Unclassified	Hymenobacter	Unclassified	9	2	25	16	16	12	4	13	8
Bacteria	Bacteroidetes	Unclassified	Unclassified	Unclassified	Unclassified	Bacteriodetes bacterium	32	34	23	41	47	32	17	25	37
Bacteria	Bacteroidetes	Unclassified	Unclassified	Unclassified	Unclassified	Bacteroidetes bacterium	1651	1725	1497	1402	1505	1306	1286	1398	1548
Bacteria	Bacteroidetes	Unclassified	Unclassified	Unclassified	Unclassified	Bacteroidetes bacterium 37-13	51	45	104	97	97	81	113	89	46
Bacteria	Bacteroidetes	Unclassified	Unclassified	Unclassified	Unclassified	Bacteroidetes bacterium 38 7	109	188	135	136	121	118	122	141	163
Bacteria	Bacteroidetes	Unclassified	Unclassified	Unclassified	Unclassified	Bacteroidetes bacterium 41-46	8	2	12	5	17	3	16	10	2
Bacteria	Bacteroidetes	Unclassified	Unclassified	Unclassified	Unclassified	Bacteroidetes bacterium 43-93	24	27	23	12	30	29	19	26	21
Bacteria	Bacteroidetes	Unclassified	Unclassified	Unclassified	Unclassified	Bacteroidetes bacterium 4572 117	9	6	17	14	20	6	10	12	9
Bacteria	Bacteroidetes	Unclassified	Unclassified	Unclassified	Unclassified	Bacteroidetes bacterium 4572 77	269	319	346	356	297	276	319	329	242
Bacteria	Bacteroidetes	Unclassified	Unclassified	Unclassified	Unclassified	Bacteroidetes bacterium 46-16	39	22	15	30	35	27	16	16	30
Bacteria	Bacteroidetes	Unclassified	Unclassified	Unclassified	Unclassified	Bacteroidetes bacterium GWE2 42 24	13	10	16	8	16	7	18	12	12
Bacteria	Bacteroidetes	Unclassified	Unclassified	Unclassified	Unclassified	Bacteroidetes bacterium GWF2 35 48	17	15	18	21	16	18	17	22	23
Bacteria	Bacteroidetes	Unclassified	Unclassified	Unclassified	Unclassified	Bacteroidetes bacterium HGW-Bacteroidetes-11	38	27	27	37	26	25	27	35	30
Bacteria	Bacteroidetes	Unclassified	Unclassified	Unclassified	Unclassified	Bacteroidetes bacterium HGW-Bacteroidetes-6	3	4	0	2	2	0	1	0	8
Bacteria	Bacteroidetes	Unclassified	Unclassified	Unclassified	Unclassified	Bacteroidetes bacterium HGW-Bacteroidetes-7	149	151	378	351	354	340	294	341	155
Bacteria	Bacteroidetes	Unclassified	Unclassified	Unclassified	Unclassified	Bacteroidetes bacterium HGW-Bacteroidetes-9	57	48	57	68	49	49	40	75	67
Bacteria	Bacteroidetes	Unclassified	Unclassified	Unclassified	Unclassified	Bacteroidetes bacterium MED-G21	6736	6625	4709	4684	4726	4815	5153	4713	6699
Bacteria	Bacteroidetes	Unclassified	Unclassified	Unclassified	Unclassified	Bacteroidetes bacterium OLB9	6	12	18	6	16	9	15	13	6
Bacteria	Bacteroidetes	Unclassified	Unclassified	Unclassified	Unclassified	Bacteroidetes bacterium QH 9 67 14	31	28	13	28	21	13	22	13	26
Bacteria	Bacteroidetes	Unclassified	Unclassified	Unclassified	Unclassified	Bacteroidetes bacterium QS 3 64 15	6	13	2	11	11	7	2	2	15
Bacteria	Bacteroidetes	Unclassified	Unclassified	Unclassified	Unclassified	Bacteroidetes bacterium RBG 13 42 15	11	7	20	12	15	14	11	13	13
Bacteria	Bacteroidetes	Unclassified	Unclassified	Unclassified	Unclassified	Bacteroidetes bacterium RBG 13 46 8	5	14	28	28	13	24	19	18	16
Bacteria	Bacteroidetes	Unclassified	Unclassified	Unclassified	Unclassified	Bacteroidetes bacterium UKL13-3	13	14	28	39	43	37	33	28	16
Bacteria	Bacteroidetes	Unclassified	Unclassified	Unclassified	Unclassified	Bacteroidetes endosymbiont of Geopemphigus sp.	8	3	7	4	7	5	4	8	8
Bacteria	Bacteroidetes	Unclassified	Unclassified	Unclassified	Unclassified	Bacteroidetes oral taxon 274	0	0	6	8	8	6	4	7	0
Bacteria	Bacteroidetes	Unclassified	Unclassified	Unclassified	Unclassified	Unclassified	212	287	285	243	258	218	222	260	282
Bacteria	Balneolaeota	Balneolia	Balneolales	Balneolaceae	Balneola	Balneola sp. EhC07	15	18	21	31	19	15	23	15	25
Bacteria	Balneolaeota	Balneolia	Balneolales	Balneolaceae	Gracilimonas	Gracilimonas amylolytica	9	7	0	0	0	0	0	0	7
Bacteria	Balneolaeota	Balneolia	Balneolales	Balneolaceae	Gracilimonas	Gracilimonas sp. 8A47	4	4	2	2	4	0	10	3	2
Bacteria	Calditrichaeota	Unclassified	Unclassified	Unclassified	Unclassified	Calditrichaeota bacterium	68	107	148	138	151	124	172	174	90
Bacteria	Candidatus_Abyssubacteria	Unclassified	Unclassified	Unclassified	Unclassified	Candidatus Abyssubacteria bacterium SURF 5	12	23	2	2	4	0	2	0	20
Bacteria	Candidatus_Aerophobetes	Unclassified	Unclassified	Unclassified	Unclassified	Candidatus Aerophobetes bacterium	12	7	0	0	0	0	0	0	8
Bacteria	Candidatus_Aminicenantes	Unclassified	Unclassified	Unclassified	Unclassified	Candidatus Aminicenantes bacterium	28	47	14	33	34	40	13	12	25
Bacteria	Candidatus_Aminicenantes	Unclassified	Unclassified	Unclassified	Unclassified	Candidatus Aminicenantes bacterium RBG 16 63 16	28	20	16	23	12	11	11	18	31
Bacteria	Candidatus_Atribacteria	Unclassified	Unclassified	Unclassified	Unclassified	Candidatus Atribacteria bacterium 1244-E10-H5-B2	32	45	43	40	32	37	33	30	41
Bacteria	Candidatus_Campbellbacteria	Unclassified	Unclassified	Unclassified	Unclassified	Candidatus Campbellbacteria bacterium GW2011 GWD2 35 24	3	5	9	4	2	7	9	4	3
Bacteria	Candidatus_Cloacimonetes	Unclassified	Unclassified	Unclassified	Candidatus_Cloacimonas	Candidatus Cloacimonas acidaminovorans	7	1	0	7	4	5	0	0	5
Bacteria	Candidatus_Colwellbacteria	Unclassified	Unclassified	Unclassified	Unclassified	Candidatus Colwellbacteria bacterium RIFCSPHIGHO2 02 FULL 43 15	12	17	16	16	18	11	23	15	12
Bacteria	Candidatus_Colwellbacteria	Unclassified	Unclassified	Unclassified	Unclassified	Candidatus Colwellbacteria bacterium RIFCSPHIGHO2 12 FULL 44 17	82	62	104	118	101	90	101	90	95
Bacteria	Candidatus_Dadabacteria	Unclassified	Unclassified	Unclassified	Unclassified	Candidatus Dadabacteria bacterium	47	74	85	52	82	69	90	75	71
Bacteria	Candidatus_Dadabacteria	Unclassified	Unclassified	Unclassified	Unclassified	Candidatus Dadabacteria bacterium CSP1-2	41	47	32	48	36	31	34	41	36
Bacteria	Candidatus_Daviesbacteria	Unclassified	Unclassified	Unclassified	Unclassified	Candidatus Daviesbacteria bacterium RIFCSPHIGHO2 02 FULL 36 13	20	10	25	21	13	16	24	21	17
Bacteria	Candidatus_Daviesbacteria	Unclassified	Unclassified	Unclassified	Unclassified	Candidatus Daviesbacteria bacterium RIFCSPHIGHO2 02 FULL 39 41	2	5	0	0	0	0	0	0	0
Bacteria	Candidatus_Daviesbacteria	Unclassified	Unclassified	Unclassified	Unclassified	Unclassified	11	19	0	4	5	3	0	0	9
Bacteria	Candidatus_Desantisbacteria	Unclassified	Unclassified	Unclassified	Unclassified	Candidatus Desantisbacteria bacterium CG02 land 8 20 14 3 00 49 13	10	3	13	15	13	9	17	11	10
Bacteria	Candidatus_Doudnabacteria	Unclassified	Unclassified	Unclassified	Unclassified	Unclassified	2	3	5	17	18	12	4	4	9
Bacteria	Candidatus_Falkowbacteria	Unclassified	Unclassified	Unclassified	Unclassified	Candidatus Falkowbacteria bacterium RBG 13 39 14	4	3	10	14	11	10	9	20	6
Bacteria	Candidatus_Fermentibacteria	Unclassified	Unclassified	Unclassified	Unclassified	Candidatus Fermentibacteria bacterium	11	6	13	12	15	19	13	19	15
Bacteria	Candidatus_Giovannonibacteria	Unclassified	Unclassified	Unclassified	Unclassified	Candidatus Giovannonibacteria bacterium RIFCSPHIGHO2 02 FULL 44 31	11	11	9	7	10	12	13	8	11
Bacteria	Candidatus_Goldbacteria	Unclassified	Unclassified	Unclassified	Unclassified	Candidatus Goldbacteria bacterium HGW-Goldbacteria-1	19	22	26	20	20	12	10	9	25
Bacteria	Candidatus_Harrisonbacteria	Unclassified	Unclassified	Unclassified	Unclassified	Candidatus Harrisonbacteria bacterium CG10 big fil rev 8 21 14 0 10 44 23	21	19	12	20	12	8	11	23	11
Bacteria	Candidatus_Hydrogenedentes	Unclassified	Unclassified	Unclassified	Unclassified	Candidatus Hydrogenedentes bacterium	0	0	7	6	5	5	6	16	0
Bacteria	Candidatus_Kaiserbacteria	Unclassified	Unclassified	Unclassified	Unclassified	Candidatus Kaiserbacteria bacterium	39	32	48	32	35	19	41	33	31
Bacteria	Candidatus_Kaiserbacteria	Unclassified	Unclassified	Unclassified	Unclassified	Candidatus Kaiserbacteria bacterium CG10 big fil rev 8 21 14 0 10 44 10	13	23	9	9	16	11	5	11	21
Bacteria	Candidatus_Kerfeldbacteria	Unclassified	Unclassified	Unclassified	Unclassified	Candidatus Kerfeldbacteria bacterium CG15 BIG FIL POST REV 8 21 14 020 45 12	4	12	15	21	12	14	26	12	6
Bacteria	Candidatus_Latescibacteria	Unclassified	Unclassified	Unclassified	Unclassified	Candidatus Latescibacteria bacterium	27	38	62	50	41	41	38	43	27
Bacteria	Candidatus_Latescibacteria	Unclassified	Unclassified	Unclassified	Unclassified	Candidatus Latescibacteria bacterium 4484 107	5	5	0	0	0	0	0	0	6
Bacteria	Candidatus_Levybacteria	Unclassified	Unclassified	Unclassified	Unclassified	Candidatus Levybacteria bacterium CG22 combo CG10-13 8 21 14 all 35 11	18	16	13	19	21	15	21	19	16
Bacteria	Candidatus_Magasanikbacteria	Unclassified	Unclassified	Unclassified	Unclassified	Candidatus Magasanikbacteria bacterium RIFOXYA2 FULL 40 20	4517	4565	4645	4597	7059	7215	4621	4634	4523
Bacteria	Candidatus_Magasanikbacteria	Unclassified	Unclassified	Unclassified	Unclassified	Candidatus Magasanikbacteria bacterium RIFOXYC2 FULL 39 8	65	56	70	54	68	52	67	59	47
Bacteria	Candidatus_Marinimicrobia	Unclassified	Unclassified	Unclassified	Unclassified	Candidatus Marinimicrobia bacterium	1169	1133	1918	1197	1452	1260	1764	1725	1065
Bacteria	Candidatus_Marinimicrobia	Unclassified	Unclassified	Unclassified	Unclassified	Candidatus Marinimicrobia bacterium CG08 land 8 20 14 0 20 45 22	19	13	25	32	23	14	13	22	12
Bacteria	Candidatus_Marinimicrobia	Unclassified	Unclassified	Unclassified	Unclassified	Candidatus Marinimicrobia bacterium CG1 02 48 14	33	34	24	30	23	23	39	21	36
Bacteria	Candidatus_Marinimicrobia	Unclassified	Unclassified	Unclassified	Unclassified	Candidatus Marinimicrobia bacterium PRS2	13	17	21	17	12	11	18	9	18
Bacteria	Candidatus_Melainabacteria	Unclassified	Unclassified	Unclassified	Unclassified	Candidatus Melainabacteria bacterium	202	232	344	307	385	317	364	339	222
Bacteria	Candidatus_Melainabacteria	Unclassified	Unclassified	Unclassified	Unclassified	Candidatus Melainabacteria bacterium HGW-Melainabacteria-1	2	0	0	0	0	0	0	0	0
Bacteria	Candidatus_Omnitrophica	Unclassified	Unclassified	Unclassified	Unclassified	Candidatus Omnitrophica bacterium	8	4	11	18	8	11	11	16	8
Bacteria	Candidatus_Omnitrophica	Unclassified	Unclassified	Unclassified	Unclassified	Candidatus Omnitrophica bacterium CG11 big fil rev 8 21 14 0 20 42 13	4	9	10	13	16	15	10	10	7
Bacteria	Candidatus_Omnitrophica	Unclassified	Unclassified	Unclassified	Unclassified	Omnitrophica bacterium RIFCSPLOWO2 02 FULL 44 11	9	8	16	13	10	8	23	20	12
Bacteria	Candidatus_Pacebacteria	Unclassified	Unclassified	Unclassified	Unclassified	Candidatus Pacebacteria bacterium CG10 big fil rev 8 21 14 0 10 42 12	45	26	30	28	27	21	24	25	21
Bacteria	Candidatus_Pacebacteria	Unclassified	Unclassified	Unclassified	Unclassified	Candidatus Pacebacteria bacterium CG10 big fil rev 8 21 14 0 10 44 11	11	10	1	0	0	2	0	0	10
Bacteria	Candidatus_Parcubacteria	Unclassified	Unclassified	Unclassified	Unclassified	Candidatus Parcubacteria bacterium	42	36	67	72	69	62	56	84	43
Bacteria	Candidatus_Parcubacteria	Unclassified	Unclassified	Unclassified	Unclassified	Parcubacteria bacterium SG8 24	40	53	26	20	10	23	12	20	50
Bacteria	Candidatus_Peregrinibacteria	Candidatus_Peribacteria	Unclassified	Unclassified	Unclassified	Candidatus Peribacteria bacterium RIFCSPHIGHO2 01 FULL 54 22	12	19	14	10	9	7	11	11	15
Bacteria	Candidatus_Peregrinibacteria	Unclassified	Unclassified	Unclassified	Unclassified	Candidatus Peregrinibacteria bacterium CG10 big fil rev 8 21 14 0 10 36 19	11	12	19	28	14	10	14	12	5
Bacteria	Candidatus_Peregrinibacteria	Unclassified	Unclassified	Unclassified	Unclassified	Candidatus Peregrinibacteria bacterium CG22 combo CG10-13 8 21 14 all 49 11	98	222	282	231	288	232	264	286	94
Bacteria	Candidatus_Peregrinibacteria	Unclassified	Unclassified	Unclassified	Unclassified	Candidatus Peregrinibacteria bacterium CG 4 9 14 0 2 um filter 53 11	13	15	19	17	31	12	20	23	12
Bacteria	Candidatus_Poribacteria	Unclassified	Unclassified	Unclassified	Unclassified	Candidatus Poribacteria bacterium	46	66	69	65	58	54	68	63	64
Bacteria	Candidatus_Riflebacteria	Candidatus_Ozemobacteria	Unclassified	Candidatus_Ozemobacteraceae	Candidatus_Ozemobacter	Candidatus Ozemobacter sibiricus	3	5	26	20	14	13	16	9	4
Bacteria	Candidatus_Roizmanbacteria	Unclassified	Unclassified	Unclassified	Unclassified	Candidatus Roizmanbacteria bacterium CG11 big fil rev 8 21 14 0 20 37 16	10	11	15	19	33	11	14	6	10
Bacteria	Candidatus_Roizmanbacteria	Unclassified	Unclassified	Unclassified	Unclassified	Candidatus Roizmanbacteria bacterium RIFCSPHIGHO2 01 FULL 38 15	0	0	0	2	2	5	0	0	0
Bacteria	Candidatus_Rokubacteria	Unclassified	Unclassified	Unclassified	Unclassified	Candidatus Rokubacteria bacterium	58	64	66	76	76	50	63	60	71
Bacteria	Candidatus_Rokubacteria	Unclassified	Unclassified	Unclassified	Unclassified	Candidatus Rokubacteria bacterium 13 1 20CM 2 69 58	59	56	55	72	108	102	53	43	54
Bacteria	Candidatus_Rokubacteria	Unclassified	Unclassified	Unclassified	Unclassified	Candidatus Rokubacteria bacterium 13 1 40CM 2 68 8	14	14	13	12	15	9	18	17	18
Bacteria	Candidatus_Rokubacteria	Unclassified	Unclassified	Unclassified	Unclassified	Candidatus Rokubacteria bacterium GWC2 70 16	12	5	0	0	0	0	0	0	14
Bacteria	Candidatus_Rokubacteria	Unclassified	Unclassified	Unclassified	Unclassified	Candidatus Rokubacteria bacterium RIFCSPLOWO2 12 FULL 71 22	144	138	173	169	200	145	178	159	163
Bacteria	Candidatus_Ryanbacteria	Unclassified	Unclassified	Unclassified	Unclassified	Candidatus Ryanbacteria bacterium RIFCSPHIGHO2 01 FULL 44 130	19	31	33	43	38	35	34	30	35
Bacteria	Candidatus_Saccharibacteria	Unclassified	Unclassified	Unclassified	Unclassified	Candidatus Saccharibacteria bacterium	22	18	30	19	17	18	20	18	19
Bacteria	Candidatus_Schekmanbacteria	Unclassified	Unclassified	Unclassified	Unclassified	Candidatus Schekmanbacteria bacterium	0	2	2	2	0	0	2	5	0
Bacteria	Candidatus_Tectomicrobia	Unclassified	Unclassified	Unclassified	Candidatus_Entotheonella	Candidatus Entotheonella factor	10	11	20	18	18	24	15	17	14
Bacteria	Candidatus_Tectomicrobia	Unclassified	Unclassified	Unclassified	Candidatus_Entotheonella	Candidatus Entotheonella gemina	2259	2360	2713	2425	2607	2133	2485	2568	2211
Bacteria	Candidatus_Tectomicrobia	Unclassified	Unclassified	Unclassified	Candidatus_Entotheonella	Candidatus Entotheonella palauensis	20	23	52	33	30	28	39	32	32
Bacteria	Candidatus_Tectomicrobia	Unclassified	Unclassified	Unclassified	Candidatus_Entotheonella	Candidatus Entotheonella serta	0	0	0	0	0	0	0	0	0
Bacteria	Candidatus_Tectomicrobia	Unclassified	Unclassified	Unclassified	Candidatus_Entotheonella	Unclassified	8	11	6	2	9	5	11	8	12
Bacteria	Candidatus_Wallbacteria	Unclassified	Unclassified	Unclassified	Unclassified	Candidatus Wallbacteria bacterium HGW-Wallbacteria-1	9	9	5	4	4	4	2	4	12
Bacteria	Candidatus_Wolfebacteria	Unclassified	Unclassified	Unclassified	Unclassified	Candidatus Wolfebacteria bacterium	12	4	6	10	20	15	4	8	11
Bacteria	Candidatus_Woykebacteria	Unclassified	Unclassified	Unclassified	Unclassified	Candidatus Woykebacteria bacterium RBG 16 39 9b	7	5	22	10	22	21	6	24	5
Bacteria	Chlamydiae	Chlamydiia	Chlamydiales	Chlamydiaceae	Chlamydia	Chlamydia abortus	950	1005	970	982	912	786	899	944	966
Bacteria	Chlamydiae	Chlamydiia	Chlamydiales	Chlamydiaceae	Chlamydia	Chlamydia caviae	7	11	9	19	27	8	10	20	21
Bacteria	Chlamydiae	Chlamydiia	Chlamydiales	Chlamydiaceae	Chlamydia	Chlamydia trachomatis	205	193	227	204	235	181	213	208	222
Bacteria	Chlamydiae	Chlamydiia	Chlamydiales	Chlamydiaceae	Chlamydia	Unclassified	2954	3142	3869	3487	3806	2960	3466	3677	3057
Bacteria	Chlamydiae	Chlamydiia	Chlamydiales	Unclassified	Unclassified	Chlamydiales bacterium SCGC AB-751-O23	20	13	7	25	41	29	7	14	25
Bacteria	Chlamydiae	Chlamydiia	Chlamydiales	Unclassified	Unclassified	Chlamydiales bacterium SCGC AG-110-M15	47	70	74	71	86	64	64	69	55
Bacteria	Chlamydiae	Chlamydiia	Chlamydiales	Unclassified	Unclassified	Chlamydiales bacterium SCGC AG-110-P3	13	13	7	10	11	7	10	16	9
Bacteria	Chlamydiae	Chlamydiia	Parachlamydiales	Parachlamydiaceae	Candidatus_Protochlamydia	Candidatus Protochlamydia naegleriophila	7	4	16	14	20	7	24	17	14
Bacteria	Chlamydiae	Chlamydiia	Parachlamydiales	Parachlamydiaceae	Unclassified	Parachlamydiaceae bacterium HS-T3	30	28	15	14	13	18	16	11	35
Bacteria	Chlamydiae	Chlamydiia	Parachlamydiales	Parachlamydiaceae	Unclassified	Unclassified	4	3	4	12	6	2	11	9	5
Bacteria	Chlamydiae	Chlamydiia	Parachlamydiales	Simkaniaceae	Simkania	Simkania negevensis	9	10	19	26	19	16	24	26	11
Bacteria	Chlamydiae	Unclassified	Unclassified	Unclassified	Unclassified	Chlamydiae bacterium	17	17	29	23	18	16	15	13	16
Bacteria	Chlamydiae	Unclassified	Unclassified	Unclassified	Unclassified	Chlamydiae bacterium RIFCSPHIGHO2 12 FULL 27 8	17	19	20	18	21	12	22	15	19
Bacteria	Chlorobi	Chlorobia	Chlorobiales	Candidatus_Thermochlorobacteriaceae	Candidatus_Thermochlorobacter	Candidatus Thermochlorobacter aerophilum	8	9	6	10	18	9	5	9	23
Bacteria	Chlorobi	Chlorobia	Chlorobiales	Chlorobiaceae	Chlorobium	Chlorobium sp. KB01	11	12	0	10	8	9	3	2	10
Bacteria	Chlorobi	Chlorobia	Chlorobiales	Chlorobiaceae	Chlorobium	Unclassified	6	8	0	4	2	4	0	0	2
Bacteria	Chlorobi	Chlorobia	Chlorobiales	Chlorobiaceae	Pelodictyon	Pelodictyon phaeoclathratiforme	17	12	16	15	17	13	16	13	18
Bacteria	Chlorobi	Unclassified	Unclassified	Unclassified	Unclassified	Chlorobi bacterium	15	13	14	12	19	17	15	15	26
Bacteria	Chlorobi	Unclassified	Unclassified	Unclassified	Unclassified	Chlorobi bacterium OLB6	48	46	10	10	16	16	17	13	27
Bacteria	Chloroflexi	Anaerolineae	Anaerolineales	Anaerolineaceae	Anaerolinea	Anaerolinea thermolimosa	90	97	102	106	115	90	94	81	57
Bacteria	Chloroflexi	Anaerolineae	Anaerolineales	Anaerolineaceae	Unclassified	Anaerolineaceae bacterium	136	167	160	163	235	138	171	167	136
Bacteria	Chloroflexi	Anaerolineae	Anaerolineales	Anaerolineaceae	Unclassified	Anaerolineaceae bacterium 4572 78	19	20	24	24	25	20	20	24	26
Bacteria	Chloroflexi	Anaerolineae	Anaerolineales	Unclassified	Unclassified	Anaerolineales bacterium	12	11	26	22	11	11	11	31	8
Bacteria	Chloroflexi	Anaerolineae	Anaerolineales	Unclassified	Unclassified	Unclassified	7	8	25	20	17	13	18	16	9
Bacteria	Chloroflexi	Anaerolineae	Unclassified	Unclassified	Unclassified	Anaerolineae bacterium	368	397	370	365	442	368	339	369	416
Bacteria	Chloroflexi	Anaerolineae	Unclassified	Unclassified	Unclassified	Unclassified	9	13	19	22	15	9	18	18	10
Bacteria	Chloroflexi	Ardenticatenia	Ardenticatenales	Ardenticatenaceae	Ardenticatena	Ardenticatena maritima	6	3	14	14	10	11	13	12	8
Bacteria	Chloroflexi	Ardenticatenia	Ardenticatenales	Ardenticatenaceae	Ardenticatena	Unclassified	9	9	7	6	9	6	11	9	8
Bacteria	Chloroflexi	Ardenticatenia	Ardenticatenales	Ardenticatenaceae	Candidatus_Promineofilum	Candidatus Promineofilum breve	54	49	66	53	63	64	69	70	53
Bacteria	Chloroflexi	Ardenticatenia	Unclassified	Unclassified	Unclassified	Ardenticatenia bacterium	6	10	5	14	14	13	4	0	16
Bacteria	Chloroflexi	Ardenticatenia	Unclassified	Unclassified	Unclassified	Unclassified	2	8	17	17	21	9	9	20	7
Bacteria	Chloroflexi	Caldilineae	Caldilineales	Caldilineaceae	Caldilinea	Caldilinea aerophila	406	442	402	395	422	339	409	390	466
Bacteria	Chloroflexi	Caldilineae	Caldilineales	Caldilineaceae	Litorilinea	Litorilinea aerophila	9	8	7	4	2	2	10	8	8
Bacteria	Chloroflexi	Caldilineae	Unclassified	Unclassified	Unclassified	Caldilineae bacterium	41	53	64	63	74	57	67	53	39
Bacteria	Chloroflexi	Candidatus_Thermofonsia	Unclassified	Unclassified	Unclassified	Candidatus Thermofonsia Clade 1 bacterium	0	0	2	0	0	0	2	5	3
Bacteria	Chloroflexi	Candidatus_Thermofonsia	Unclassified	Unclassified	Unclassified	Candidatus Thermofonsia Clade 2 bacterium	43	45	44	21	38	27	21	44	44
Bacteria	Chloroflexi	Candidatus_Thermofonsia	Unclassified	Unclassified	Unclassified	Candidatus Thermofonsia Clade 3 bacterium	11	8	4	6	8	11	6	0	7
Bacteria	Chloroflexi	Chloroflexia	Chloroflexales	Chloroflexaceae	Chloroflexus	Chloroflexus aggregans	7	2	16	13	15	16	11	14	5
Bacteria	Chloroflexi	Chloroflexia	Chloroflexales	Oscillochloridaceae	Candidatus_Viridilinea	Candidatus Viridilinea halotolerans	8	24	4	23	14	35	0	0	8
Bacteria	Chloroflexi	Chloroflexia	Chloroflexales	Oscillochloridaceae	Candidatus_Viridilinea	Candidatus Viridilinea mediisalina	20	28	40	54	53	58	56	43	39
Bacteria	Chloroflexi	Chloroflexia	Chloroflexales	Unclassified	Unclassified	Chloroflexales bacterium ZM16-3	9	10	19	13	13	9	7	9	27
Bacteria	Chloroflexi	Chloroflexia	Herpetosiphonales	Herpetosiphonaceae	Herpetosiphon	Herpetosiphon aurantiacus	21	23	25	11	12	2	26	24	16
Bacteria	Chloroflexi	Chloroflexia	Herpetosiphonales	Herpetosiphonaceae	Herpetosiphon	Unclassified	78	75	76	63	81	57	63	82	74
Bacteria	Chloroflexi	Dehalococcoidia	Dehalococcoidales	Dehalococcoidaceae	Dehalococcoides	Dehalococcoides sp. UCH007	9	11	27	19	15	19	18	22	13
Bacteria	Chloroflexi	Dehalococcoidia	Unclassified	Unclassified	Dehalogenimonas	Dehalogenimonas alkenigignens	16	20	17	23	19	17	21	25	22
Bacteria	Chloroflexi	Dehalococcoidia	Unclassified	Unclassified	Unclassified	Dehalococcoidia bacterium	500	586	222	214	234	197	208	223	491
Bacteria	Chloroflexi	Dehalococcoidia	Unclassified	Unclassified	Unclassified	Dehalococcoidia bacterium SM23 28 1	3	0	9	8	11	9	21	14	5
Bacteria	Chloroflexi	Ktedonobacteria	Ktedonobacterales	Ktedonobacteraceae	Dictyobacter	Dictyobacter aurantiacus	7	9	14	14	15	13	14	17	4
Bacteria	Chloroflexi	Ktedonobacteria	Ktedonobacterales	Thermosporotrichaceae	Thermosporothrix	Thermosporothrix hazakensis	4	11	12	19	6	13	8	6	10
Bacteria	Chloroflexi	Ktedonobacteria	Ktedonobacterales	Unclassified	Unclassified	Ktedonobacterales bacterium SCAWS-G2	20	31	39	36	28	31	56	59	39
Bacteria	Chloroflexi	Ktedonobacteria	Ktedonobacterales	Unclassified	Unclassified	Ktedonobacterales bacterium Uno16	32	39	39	50	36	26	38	38	31
Bacteria	Chloroflexi	Thermoflexia	Thermoflexales	Thermoflexaceae	Thermoflexus	Thermoflexus hugenholtzii	66	85	85	70	92	77	83	83	51
Bacteria	Chloroflexi	Thermoflexia	Unclassified	Unclassified	Unclassified	Thermoflexia bacterium	166	157	61	54	65	38	50	42	138
Bacteria	Chloroflexi	Thermomicrobia	Sphaerobacterales	Sphaerobacteraceae	Nitrolancea	Nitrolancea hollandica	30	39	21	29	24	22	36	25	39
Bacteria	Chloroflexi	Unclassified	Unclassified	Unclassified	Unclassified	Chloroflexi bacterium	712	695	834	656	701	567	748	816	615
Bacteria	Chloroflexi	Unclassified	Unclassified	Unclassified	Unclassified	Chloroflexi bacterium 54-19	27	35	23	24	24	17	27	31	37
Bacteria	Chloroflexi	Unclassified	Unclassified	Unclassified	Unclassified	Chloroflexi bacterium CG07 land 8 20 14 0 80 51 10	215	237	264	202	245	177	239	227	210
Bacteria	Chloroflexi	Unclassified	Unclassified	Unclassified	Unclassified	Chloroflexi bacterium CG23 combo of CG06-09 8 20 14 all 45 10	5	10	12	22	22	14	14	12	12
Bacteria	Chloroflexi	Unclassified	Unclassified	Unclassified	Unclassified	Chloroflexi bacterium GWB2 49 20	15	13	15	15	16	16	7	8	17
Bacteria	Chloroflexi	Unclassified	Unclassified	Unclassified	Unclassified	Chloroflexi bacterium GWB2 54 36	22	24	9	13	7	8	12	13	22
Bacteria	Chloroflexi	Unclassified	Unclassified	Unclassified	Unclassified	Chloroflexi bacterium HGW-Chloroflexi-1	21	10	15	21	16	13	13	12	22
Bacteria	Chloroflexi	Unclassified	Unclassified	Unclassified	Unclassified	Chloroflexi bacterium OLB15	40	42	48	42	55	42	50	57	41
Bacteria	Chloroflexi	Unclassified	Unclassified	Unclassified	Unclassified	Chloroflexi bacterium RBG 13 48 10	2	2	8	11	18	11	10	12	0
Bacteria	Chloroflexi	Unclassified	Unclassified	Unclassified	Unclassified	Chloroflexi bacterium RBG 13 51 36	0	0	2	0	0	0	2	0	0
Bacteria	Chloroflexi	Unclassified	Unclassified	Unclassified	Unclassified	Chloroflexi bacterium RBG 16 51 16	12	20	21	16	19	17	20	11	27
Bacteria	Chloroflexi	Unclassified	Unclassified	Unclassified	Unclassified	Chloroflexi bacterium RBG 16 64 32	13	10	10	6	18	15	10	18	14
Bacteria	Chloroflexi	Unclassified	Unclassified	Unclassified	Unclassified	Chloroflexi bacterium UTCFX4	1526	1612	1247	1396	1387	1085	1138	1286	1643
Bacteria	Chloroflexi	Unclassified	Unclassified	Unclassified	Unclassified	SAR202 cluster bacterium Ae2-Chloro-G2	0	0	21	12	16	18	14	21	0
Bacteria	Chloroflexi	Unclassified	Unclassified	Unclassified	Unclassified	SAR202 cluster bacterium Casp-Chloro-G2	6	13	6	12	18	13	17	6	12
Bacteria	Chloroflexi	Unclassified	Unclassified	Unclassified	Unclassified	SAR202 cluster bacterium Casp-Chloro-G3	0	0	14	21	5	13	21	11	0
Bacteria	Chloroflexi	Unclassified	Unclassified	Unclassified	Unclassified	SAR202 cluster bacterium Io17-Chloro-G3	11	7	16	20	6	6	12	10	14
Bacteria	Chloroflexi	Unclassified	Unclassified	Unclassified	Unclassified	SAR202 cluster bacterium Io17-Chloro-G7	25	22	18	21	18	13	23	19	28
Bacteria	Chloroflexi	Unclassified	Unclassified	Unclassified	Unclassified	SAR202 cluster bacterium Io17-Chloro-G9	182	209	215	186	194	185	177	173	201
Bacteria	Chloroflexi	Unclassified	Unclassified	Unclassified	Unclassified	Unclassified	313	349	359	344	316	290	342	373	368
Bacteria	Cyanobacteria	Gloeobacteria	Gloeobacterales	Gloeobacteraceae	Gloeobacter	Gloeobacter kilaueensis	9	32	57	57	57	39	38	50	21
Bacteria	Cyanobacteria	Gloeobacteria	Gloeobacterales	Gloeobacteraceae	Gloeobacter	Gloeobacter violaceus	455	467	669	686	745	629	728	709	508
Bacteria	Cyanobacteria	Gloeobacteria	Gloeobacterales	Gloeobacteraceae	Gloeobacter	Unclassified	108	148	161	194	212	139	194	184	146
Bacteria	Cyanobacteria	Oscillatoriophycideae	Chroococcales	Aphanothecaceae	Aphanothece	Aphanothece sacrum	0	2	8	29	20	10	22	31	0
Bacteria	Cyanobacteria	Oscillatoriophycideae	Chroococcales	Chroococcaceae	Chondrocystis	Chondrocystis sp. NIES-4102	2	5	14	12	10	4	6	13	5
Bacteria	Cyanobacteria	Oscillatoriophycideae	Chroococcales	Chroococcaceae	Geminocystis	Geminocystis sp. NIES-3708	4	3	2	0	0	2	0	0	13
Bacteria	Cyanobacteria	Oscillatoriophycideae	Chroococcales	Chroococcaceae	Gloeocapsa	Gloeocapsa sp. PCC 7428	6	4	24	11	18	22	13	23	6
Bacteria	Cyanobacteria	Oscillatoriophycideae	Chroococcales	Cyanobacteriaceae	Cyanobacterium	Cyanobacterium sp. IPPAS B-1200	3	6	0	0	0	0	0	0	5
Bacteria	Cyanobacteria	Oscillatoriophycideae	Chroococcales	Cyanobacteriaceae	Cyanobacterium	Unclassified	23	20	31	29	18	22	29	32	28
Bacteria	Cyanobacteria	Oscillatoriophycideae	Chroococcales	Microcystaceae	Microcystis	Microcystis aeruginosa	6	15	14	20	14	17	10	23	12
Bacteria	Cyanobacteria	Oscillatoriophycideae	Oscillatoriales	Coleofasciculaceae	Geitlerinema	Geitlerinema sp. PCC 7407	6	8	0	0	0	0	0	0	8
Bacteria	Cyanobacteria	Oscillatoriophycideae	Oscillatoriales	Coleofasciculaceae	Roseofilum	Roseofilum reptotaenium	12	12	4	7	2	6	0	4	12
Bacteria	Cyanobacteria	Oscillatoriophycideae	Oscillatoriales	Cyanothecaceae	Cyanothece	Cyanothece sp. CCY0110	3	2	5	10	11	10	8	4	4
Bacteria	Cyanobacteria	Oscillatoriophycideae	Oscillatoriales	Cyanothecaceae	Cyanothece	Cyanothece sp. PCC 7424	17	18	4	8	6	6	8	5	22
Bacteria	Cyanobacteria	Oscillatoriophycideae	Oscillatoriales	Cyanothecaceae	Cyanothece	Cyanothece sp. PCC 7822	26	22	20	30	36	13	21	20	18
Bacteria	Cyanobacteria	Oscillatoriophycideae	Oscillatoriales	Cyanothecaceae	Cyanothece	Unclassified	16	14	19	15	22	15	10	19	25
Bacteria	Cyanobacteria	Oscillatoriophycideae	Oscillatoriales	Desertifilaceae	Desertifilum	Desertifilum sp. IPPAS B-1220	0	0	27	16	31	11	22	27	0
Bacteria	Cyanobacteria	Oscillatoriophycideae	Oscillatoriales	Microcoleaceae	Kamptonema	Unclassified	32	37	44	49	52	52	44	56	33
Bacteria	Cyanobacteria	Oscillatoriophycideae	Oscillatoriales	Microcoleaceae	Microcoleus	Microcoleus vaginatus	4	4	8	11	26	10	20	9	6
Bacteria	Cyanobacteria	Oscillatoriophycideae	Oscillatoriales	Microcoleaceae	Planktothricoides	Planktothricoides sp. SR001	0	0	17	0	0	0	5	6	0
Bacteria	Cyanobacteria	Oscillatoriophycideae	Oscillatoriales	Microcoleaceae	Planktothrix	Planktothrix agardhii	17	18	28	19	22	13	18	21	21
Bacteria	Cyanobacteria	Oscillatoriophycideae	Oscillatoriales	Microcoleaceae	Planktothrix	Planktothrix mougeotii	19	23	16	22	29	14	11	17	20
Bacteria	Cyanobacteria	Oscillatoriophycideae	Oscillatoriales	Microcoleaceae	Planktothrix	Planktothrix sp. PCC 11201	0	2	14	12	18	9	19	16	2
Bacteria	Cyanobacteria	Oscillatoriophycideae	Oscillatoriales	Microcoleaceae	Planktothrix	Unclassified	19	20	22	25	20	19	21	18	19
Bacteria	Cyanobacteria	Oscillatoriophycideae	Oscillatoriales	Microcoleaceae	Trichodesmium	Trichodesmium erythraeum	29	21	8	26	19	25	16	15	23
Bacteria	Cyanobacteria	Oscillatoriophycideae	Oscillatoriales	Oscillatoriaceae	Limnoraphis	Limnoraphis robusta	19	23	24	17	23	14	19	20	22
Bacteria	Cyanobacteria	Oscillatoriophycideae	Oscillatoriales	Oscillatoriaceae	Lyngbya	Lyngbya sp. PCC 8106	4	4	11	6	8	4	7	17	2
Bacteria	Cyanobacteria	Oscillatoriophycideae	Oscillatoriales	Oscillatoriaceae	Moorea	Moorea bouillonii	56	50	63	46	69	63	70	73	66
Bacteria	Cyanobacteria	Oscillatoriophycideae	Oscillatoriales	Oscillatoriaceae	Moorea	Moorea producens	117	119	92	124	134	112	95	82	138
Bacteria	Cyanobacteria	Oscillatoriophycideae	Oscillatoriales	Oscillatoriaceae	Okeania	Okeania hirsuta	23	22	21	15	14	5	24	24	25
Bacteria	Cyanobacteria	Oscillatoriophycideae	Oscillatoriales	Oscillatoriaceae	Oscillatoria	Oscillatoria acuminata	13	11	0	0	1	0	0	1	11
Bacteria	Cyanobacteria	Oscillatoriophycideae	Oscillatoriales	Oscillatoriaceae	Oscillatoria	Oscillatoria sp. PCC 10802	24	24	30	38	23	33	40	22	19
Bacteria	Cyanobacteria	Oscillatoriophycideae	Oscillatoriales	Oscillatoriaceae	Phormidium	Phormidium ambiguum	10	17	28	25	23	31	37	28	11
Bacteria	Cyanobacteria	Oscillatoriophycideae	Oscillatoriales	Oscillatoriaceae	Phormidium	Phormidium sp. HE10JO	0	0	6	4	3	3	0	2	3
Bacteria	Cyanobacteria	Oscillatoriophycideae	Oscillatoriales	Oscillatoriaceae	Unclassified	Unclassified	8	18	15	8	10	11	10	4	10
Bacteria	Cyanobacteria	Oscillatoriophycideae	Oscillatoriales	Unclassified	Unclassified	Oscillatoriales cyanobacterium	12	9	25	23	29	11	18	13	24
Bacteria	Cyanobacteria	Oscillatoriophycideae	Oscillatoriales	Unclassified	Unclassified	Oscillatoriales cyanobacterium CG2 30 40 61	38	67	22	50	53	33	36	28	58
Bacteria	Cyanobacteria	Oscillatoriophycideae	Oscillatoriales	Unclassified	Unclassified	Oscillatoriales cyanobacterium CG2 30 44 21	2	13	9	9	10	7	7	8	9
Bacteria	Cyanobacteria	Oscillatoriophycideae	Oscillatoriales	Unclassified	Unclassified	Oscillatoriales cyanobacterium JSC-12	12	12	9	13	13	15	9	8	24
Bacteria	Cyanobacteria	Oscillatoriophycideae	Oscillatoriales	Unclassified	Unclassified	Oscillatoriales cyanobacterium MTP1	0	0	15	8	10	9	13	19	0
Bacteria	Cyanobacteria	Oscillatoriophycideae	Oscillatoriales	Unclassified	Unclassified	Oscillatoriales cyanobacterium USR001	24	22	18	53	30	30	29	15	33
Bacteria	Cyanobacteria	Oscillatoriophycideae	Oscillatoriales	Unclassified	Unclassified	Unclassified	52	72	61	63	70	63	64	58	55
Bacteria	Cyanobacteria	Oscillatoriophycideae	Unclassified	Unclassified	Unclassified	Unclassified	42	33	47	59	54	43	52	56	38
Bacteria	Cyanobacteria	Unclassified	Chroococcidiopsidales	Chroococcidiopsidaceae	Chroococcidiopsis	Chroococcidiopsis sp. CCALA 051	23	33	40	33	29	19	28	28	33
Bacteria	Cyanobacteria	Unclassified	Chroococcidiopsidales	Chroococcidiopsidaceae	Chroococcidiopsis	Chroococcidiopsis thermalis	7	9	2	7	9	7	10	5	13
Bacteria	Cyanobacteria	Unclassified	Nostocales	Aphanizomenonaceae	Aphanizomenon	Aphanizomenon flos-aquae	6	13	22	11	24	18	20	19	8
Bacteria	Cyanobacteria	Unclassified	Nostocales	Aphanizomenonaceae	Cuspidothrix	Cuspidothrix issatschenkoi	3	9	12	16	9	9	11	12	7
Bacteria	Cyanobacteria	Unclassified	Nostocales	Aphanizomenonaceae	Nodularia	Nodularia spumigena	4	16	0	0	0	0	0	0	4
Bacteria	Cyanobacteria	Unclassified	Nostocales	Chlorogloeopsidaceae	Chlorogloeopsis	Chlorogloeopsis fritschii	58	42	29	34	48	23	23	24	49
Bacteria	Cyanobacteria	Unclassified	Nostocales	Hapalosiphonaceae	Fischerella	Fischerella sp. PCC 9339	27	26	37	40	37	37	29	32	34
Bacteria	Cyanobacteria	Unclassified	Nostocales	Hapalosiphonaceae	Fischerella	Fischerella sp. PCC 9431	0	0	8	0	0	0	6	15	0
Bacteria	Cyanobacteria	Unclassified	Nostocales	Hapalosiphonaceae	Fischerella	Fischerella sp. PCC 9605	78	89	136	132	133	100	117	112	88
Bacteria	Cyanobacteria	Unclassified	Nostocales	Hapalosiphonaceae	Fischerella	Fischerella thermalis	11	13	20	24	10	12	26	19	19
Bacteria	Cyanobacteria	Unclassified	Nostocales	Hapalosiphonaceae	Fischerella	Unclassified	65	100	96	119	98	84	91	108	103
Bacteria	Cyanobacteria	Unclassified	Nostocales	Hapalosiphonaceae	Mastigocladus	Mastigocladus laminosus	12	17	15	14	21	10	15	19	12
Bacteria	Cyanobacteria	Unclassified	Nostocales	Hapalosiphonaceae	Mastigocoleus	Mastigocoleus testarum	190	234	110	117	113	74	115	127	195
Bacteria	Cyanobacteria	Unclassified	Nostocales	Hapalosiphonaceae	Mastigocoleus	Unclassified	2	8	0	0	0	0	0	0	4
Bacteria	Cyanobacteria	Unclassified	Nostocales	Hapalosiphonaceae	Unclassified	Hapalosiphonaceae cyanobacterium JJU2	9	10	23	16	11	6	21	21	13
Bacteria	Cyanobacteria	Unclassified	Nostocales	Hapalosiphonaceae	Unclassified	Unclassified	3	6	9	7	4	1	10	13	3
Bacteria	Cyanobacteria	Unclassified	Nostocales	Nostocaceae	Anabaena	Anabaena sp. CRKS33	0	0	4	0	0	0	11	10	0
Bacteria	Cyanobacteria	Unclassified	Nostocales	Nostocaceae	Cylindrospermum	Cylindrospermum sp. NIES-4074	3	4	18	10	18	51	14	9	3
Bacteria	Cyanobacteria	Unclassified	Nostocales	Nostocaceae	Nostoc	Nostoc calcicola	28	19	17	9	11	6	16	16	38
Bacteria	Cyanobacteria	Unclassified	Nostocales	Nostocaceae	Nostoc	Nostoc commune	23	7	0	5	0	0	2	0	12
Bacteria	Cyanobacteria	Unclassified	Nostocales	Nostocaceae	Nostoc	Nostoc cycadae	4	3	8	6	13	8	12	12	6
Bacteria	Cyanobacteria	Unclassified	Nostocales	Nostocaceae	Nostoc	Nostoc linckia	13	17	5	7	3	11	6	11	9
Bacteria	Cyanobacteria	Unclassified	Nostocales	Nostocaceae	Nostoc	Nostoc sp. 'Peltigera membranacea cyanobiont' 213	0	10	17	14	17	8	14	10	0
Bacteria	Cyanobacteria	Unclassified	Nostocales	Nostocaceae	Nostoc	Nostoc sp. 3335mG	7	15	22	33	29	23	27	37	4
Bacteria	Cyanobacteria	Unclassified	Nostocales	Nostocaceae	Nostoc	Nostoc sp. MBR 210	6	12	8	7	2	5	4	2	9
Bacteria	Cyanobacteria	Unclassified	Nostocales	Nostocaceae	Nostoc	Nostoc sp. NIES-2111	6	20	4	10	14	30	2	6	17
Bacteria	Cyanobacteria	Unclassified	Nostocales	Nostocaceae	Nostoc	Nostoc sp. PCC 7524	16	16	21	24	20	12	18	14	13
Bacteria	Cyanobacteria	Unclassified	Nostocales	Nostocaceae	Trichormus	Trichormus sp. NMC-1	9	7	0	0	0	0	0	0	12
Bacteria	Cyanobacteria	Unclassified	Nostocales	Nostocaceae	Trichormus	Trichormus variabilis	10	13	10	8	9	9	9	14	11
Bacteria	Cyanobacteria	Unclassified	Nostocales	Rivulariaceae	Calothrix	Calothrix desertica	20	12	16	14	20	16	23	13	16
Bacteria	Cyanobacteria	Unclassified	Nostocales	Rivulariaceae	Calothrix	Calothrix parasitica	12	16	17	18	12	12	18	7	13
Bacteria	Cyanobacteria	Unclassified	Nostocales	Rivulariaceae	Calothrix	Calothrix sp. NIES-2098	26	22	24	27	27	16	15	12	32
Bacteria	Cyanobacteria	Unclassified	Nostocales	Scytonemataceae	Scytonema	Scytonema hofmannii	25	46	13	19	21	22	20	22	32
Bacteria	Cyanobacteria	Unclassified	Nostocales	Tolypothrichaceae	Tolypothrix	[Scytonema hofmanni] UTEX B 1581	21	36	17	28	31	14	18	23	21
Bacteria	Cyanobacteria	Unclassified	Nostocales	Unclassified	Unclassified	Nostocales cyanobacterium	30	46	34	45	37	34	31	28	46
Bacteria	Cyanobacteria	Unclassified	Nostocales	Unclassified	Unclassified	Nostocales cyanobacterium HT-58-2	0	0	0	5	4	5	0	0	0
Bacteria	Cyanobacteria	Unclassified	Nostocales	Unclassified	Unclassified	Unclassified	19	18	16	48	33	20	15	16	19
Bacteria	Cyanobacteria	Unclassified	Pleurocapsales	Dermocarpellaceae	Stanieria	Stanieria cyanosphaera	28	21	19	27	26	16	19	28	26
Bacteria	Cyanobacteria	Unclassified	Pleurocapsales	Dermocarpellaceae	Stanieria	Stanieria sp. NIES-3757	23	17	15	18	22	11	15	16	22
Bacteria	Cyanobacteria	Unclassified	Pleurocapsales	Hyellaceae	Myxosarcina	Myxosarcina sp. GI1	4	7	16	15	9	4	17	16	5
Bacteria	Cyanobacteria	Unclassified	Pleurocapsales	Hyellaceae	Pleurocapsa	Pleurocapsa sp. PCC 7319	18	9	13	16	16	6	13	20	16
Bacteria	Cyanobacteria	Unclassified	Pleurocapsales	Unclassified	Unclassified	Unclassified	7	6	18	14	27	12	16	18	12
Bacteria	Cyanobacteria	Unclassified	Pleurocapsales	Xenococcaceae	Xenococcus	Xenococcus sp. PCC 7305	15	19	14	15	17	7	19	18	19
Bacteria	Cyanobacteria	Unclassified	Synechococcales	Acaryochloridaceae	Acaryochloris	Acaryochloris marina	2	2	0	0	0	0	0	0	3
Bacteria	Cyanobacteria	Unclassified	Synechococcales	Acaryochloridaceae	Acaryochloris	Acaryochloris sp. RCC1774	18	14	16	21	12	16	20	21	24
Bacteria	Cyanobacteria	Unclassified	Synechococcales	Acaryochloridaceae	Acaryochloris	Unclassified	2	0	7	15	10	20	6	9	2
Bacteria	Cyanobacteria	Unclassified	Synechococcales	Chamaesiphonaceae	Chamaesiphon	Chamaesiphon minutus	15	8	24	14	22	22	15	17	6
Bacteria	Cyanobacteria	Unclassified	Synechococcales	Leptolyngbyaceae	Alkalinema	Alkalinema sp. CACIAM 70d	10	15	29	13	14	12	8	18	9
Bacteria	Cyanobacteria	Unclassified	Synechococcales	Leptolyngbyaceae	Leptolyngbya	Leptolyngbya boryana	8	9	8	14	4	9	5	5	5
Bacteria	Cyanobacteria	Unclassified	Synechococcales	Leptolyngbyaceae	Leptolyngbya	Leptolyngbya ohadii	4	7	6	9	5	13	7	0	2
Bacteria	Cyanobacteria	Unclassified	Synechococcales	Leptolyngbyaceae	Leptolyngbya	Leptolyngbya sp. Heron Island J	29	30	20	24	20	16	20	20	35
Bacteria	Cyanobacteria	Unclassified	Synechococcales	Leptolyngbyaceae	Leptolyngbya	Leptolyngbya sp. KIOST-1	10	15	3	15	8	28	2	0	8
Bacteria	Cyanobacteria	Unclassified	Synechococcales	Leptolyngbyaceae	Leptolyngbya	Leptolyngbya sp. NIES-3755	14	12	13	10	21	22	19	10	14
Bacteria	Cyanobacteria	Unclassified	Synechococcales	Leptolyngbyaceae	Leptolyngbya	Leptolyngbya sp. PCC 7375	82	83	63	75	94	69	85	94	98
Bacteria	Cyanobacteria	Unclassified	Synechococcales	Prochlorotrichaceae	Nodosilinea	Nodosilinea nodulosa	13	8	8	19	21	3	9	19	5
Bacteria	Cyanobacteria	Unclassified	Synechococcales	Prochlorotrichaceae	Prochlorothrix	Prochlorothrix hollandica	20	16	39	23	29	19	52	50	20
Bacteria	Cyanobacteria	Unclassified	Synechococcales	Pseudanabaenaceae	Pseudanabaena	Pseudanabaena frigida	1	0	21	18	13	7	14	17	4
Bacteria	Cyanobacteria	Unclassified	Synechococcales	Pseudanabaenaceae	Pseudanabaena	Pseudanabaena sp. ABRG5-3	21	17	17	24	21	12	21	18	20
Bacteria	Cyanobacteria	Unclassified	Synechococcales	Synechococcaceae	Cyanobium	Cyanobium gracile	12	8	7	14	5	8	14	13	16
Bacteria	Cyanobacteria	Unclassified	Synechococcales	Synechococcaceae	Synechococcus	Synechococcus sp. MW101C3	8	12	8	18	12	10	7	10	10
Bacteria	Cyanobacteria	Unclassified	Synechococcales	Synechococcaceae	Synechococcus	Synechococcus sp. PCC 6312	9	7	0	0	0	2	0	0	8
Bacteria	Cyanobacteria	Unclassified	Synechococcales	Synechococcaceae	Synechococcus	Synechococcus sp. PCC 7336	5	2	0	0	0	0	4	0	9
Bacteria	Cyanobacteria	Unclassified	Synechococcales	Synechococcaceae	Synechococcus	Synechococcus sp. TMED187	52	66	72	78	79	60	67	65	48
Bacteria	Cyanobacteria	Unclassified	Synechococcales	Synechococcaceae	Synechococcus	Unclassified	17	10	10	17	21	16	25	28	12
Bacteria	Cyanobacteria	Unclassified	Unclassified	Tolypothrichaceae	Tolypothrix	Unclassified	2	7	0	0	0	0	0	0	16
Bacteria	Cyanobacteria	Unclassified	Unclassified	Unclassified	Unclassified	Cyanobacteria bacterium J007	77	92	75	66	82	53	72	64	52
Bacteria	Cyanobacteria	Unclassified	Unclassified	Unclassified	Unclassified	Cyanobacteria bacterium J083	11	6	14	17	12	13	17	17	7
Bacteria	Cyanobacteria	Unclassified	Unclassified	Unclassified	Unclassified	Cyanobacteria bacterium QH 2 48 84	10	8	15	10	24	11	15	17	6
Bacteria	Cyanobacteria	Unclassified	Unclassified	Unclassified	Unclassified	Unclassified	91	93	130	136	138	95	123	123	90
Bacteria	Cyanobacteria	Unclassified	Unclassified	Unclassified	Unclassified	cyanobacterium PCC 7702	38	58	11	21	18	19	16	21	35
Bacteria	Cyanobacteria	Unclassified	Unclassified	Unclassified	Unclassified	cyanobacterium TDX16	17	16	11	13	22	14	16	20	20
Bacteria	Cyanobacteria	Unclassified	Unclassified	Unclassified	Unclassified	cyanobacterium endosymbiont of Epithemia turgida	6	9	7	6	6	9	7	10	4
Bacteria	Cyanobacteria	Unclassified	Unclassified	Unclassified	Unclassified	filamentous cyanobacterium CCP1	37	18	30	21	16	24	29	16	19
Bacteria	Cyanobacteria	Unclassified	Unclassified	Unclassified	Unclassified	unicellular cyanobacterium SU2	14	18	20	13	18	10	16	18	19
Bacteria	Cyanobacteria	Unclassified	Unclassified	Unclassified	Unclassified	unicellular cyanobacterium SU3	11	13	14	18	20	8	13	12	12
Bacteria	Deinococcus-Thermus	Deinococci	Deinococcales	Deinococcaceae	Deinococcus	Deinococcus irradiatisoli	34	39	30	36	31	27	30	29	29
Bacteria	Deinococcus-Thermus	Deinococci	Deinococcales	Deinococcaceae	Deinococcus	Deinococcus koreensis	11	12	21	14	16	7	16	12	19
Bacteria	Deinococcus-Thermus	Deinococci	Deinococcales	Deinococcaceae	Deinococcus	Deinococcus maricopensis	2	3	12	10	12	16	9	11	0
Bacteria	Deinococcus-Thermus	Deinococci	Deinococcales	Deinococcaceae	Deinococcus	Deinococcus misasensis	35	24	34	32	19	14	31	22	36
Bacteria	Deinococcus-Thermus	Deinococci	Deinococcales	Deinococcaceae	Deinococcus	Deinococcus proteolyticus	9	19	33	26	19	17	25	28	17
Bacteria	Deinococcus-Thermus	Deinococci	Deinococcales	Deinococcaceae	Deinococcus	Deinococcus sp. Leaf326	2	6	0	0	0	0	0	0	13
Bacteria	Deinococcus-Thermus	Deinococci	Deinococcales	Deinococcaceae	Deinococcus	Deinococcus wulumuqiensis	16	21	27	37	18	46	26	17	19
Bacteria	Deinococcus-Thermus	Deinococci	Deinococcales	Deinococcaceae	Deinococcus	Deinococcus yavapaiensis	23	19	26	42	38	35	26	36	21
Bacteria	Deinococcus-Thermus	Deinococci	Thermales	Thermaceae	Meiothermus	Meiothermus luteus	9	19	8	12	10	3	15	13	9
Bacteria	Deinococcus-Thermus	Deinococci	Thermales	Thermaceae	Meiothermus	Meiothermus ruber	7	13	0	0	0	0	0	0	16
Bacteria	Deinococcus-Thermus	Deinococci	Thermales	Thermaceae	Meiothermus	Meiothermus rufus	3	8	4	4	5	5	0	4	4
Bacteria	Deinococcus-Thermus	Deinococci	Thermales	Thermaceae	Meiothermus	Meiothermus silvanus	118	116	58	103	95	94	82	74	97
Bacteria	Deinococcus-Thermus	Deinococci	Thermales	Thermaceae	Meiothermus	Meiothermus terrae	17	17	24	25	28	9	23	24	21
Bacteria	Deinococcus-Thermus	Deinococci	Thermales	Thermaceae	Meiothermus	Unclassified	3	6	12	11	8	6	14	16	10
Bacteria	Deinococcus-Thermus	Deinococci	Thermales	Thermaceae	Thermus	Thermus aquaticus	119	110	100	114	121	123	73	114	102
Bacteria	Deinococcus-Thermus	Deinococci	Thermales	Thermaceae	Thermus	Thermus igniterrae	41	28	40	37	33	34	57	36	31
Bacteria	Deinococcus-Thermus	Deinococci	Thermales	Thermaceae	Thermus	Thermus oshimai	30	24	28	33	20	32	21	22	18
Bacteria	Deinococcus-Thermus	Deinococci	Thermales	Thermaceae	Thermus	Thermus sp. CFH 72773T	7	6	8	13	10	9	23	12	8
Bacteria	Dictyoglomi	Dictyoglomia	Dictyoglomales	Dictyoglomaceae	Dictyoglomus	Dictyoglomus turgidum	575	308	149	203	199	157	165	174	646
Bacteria	Elusimicrobia	Unclassified	Unclassified	Unclassified	Unclassified	Elusimicrobia bacterium CG1 02 56 21	17	16	13	20	24	18	25	24	13
Bacteria	Elusimicrobia	Unclassified	Unclassified	Unclassified	Unclassified	Elusimicrobia bacterium CG1 02 63 36	6	9	16	8	14	8	11	18	13
Bacteria	Elusimicrobia	Unclassified	Unclassified	Unclassified	Unclassified	Elusimicrobia bacterium GWB2 63 22	7	19	20	22	18	17	17	22	13
Bacteria	Elusimicrobia	Unclassified	Unclassified	Unclassified	Unclassified	Elusimicrobia bacterium GWC2 61 19	10	11	39	17	17	10	25	26	12
Bacteria	Elusimicrobia	Unclassified	Unclassified	Unclassified	Unclassified	Elusimicrobia bacterium GWF2 62 30	13	13	9	4	6	6	9	19	16
Bacteria	Elusimicrobia	Unclassified	Unclassified	Unclassified	Unclassified	Elusimicrobia bacterium RIFOXYB2 FULL 49 7	2	9	9	14	10	18	6	14	4
Bacteria	Fibrobacteres	Fibrobacteria	Fibrobacterales	Fibrobacteraceae	Fibrobacter	Fibrobacter sp. UWT3	5	8	20	9	19	11	16	14	10
Bacteria	Firmicutes	Bacilli	Bacillales	Alicyclobacillaceae	Alicyclobacillus	Alicyclobacillus mali	14	14	6	17	18	12	16	8	13
Bacteria	Firmicutes	Bacilli	Bacillales	Alicyclobacillaceae	Tumebacillus	Tumebacillus flagellatus	19	14	26	24	24	11	24	26	24
Bacteria	Firmicutes	Bacilli	Bacillales	Alicyclobacillaceae	Tumebacillus	Tumebacillus permanentifrigoris	17	15	0	0	2	0	0	0	7
Bacteria	Firmicutes	Bacilli	Bacillales	Bacillaceae	Anaerobacillus	Anaerobacillus macyae	19	17	48	27	26	26	32	29	14
Bacteria	Firmicutes	Bacilli	Bacillales	Bacillaceae	Bacillus	Bacillus alkalitelluris	13	9	6	16	6	0	9	8	5
Bacteria	Firmicutes	Bacilli	Bacillales	Bacillaceae	Bacillus	Bacillus amyloliquefaciens	0	3	2	0	0	0	2	2	0
Bacteria	Firmicutes	Bacilli	Bacillales	Bacillaceae	Bacillus	Bacillus atrophaeus	16	25	7	19	25	19	26	22	24
Bacteria	Firmicutes	Bacilli	Bacillales	Bacillaceae	Bacillus	Bacillus bogoriensis	6	4	3	13	9	8	3	1	2
Bacteria	Firmicutes	Bacilli	Bacillales	Bacillaceae	Bacillus	Bacillus cereus	8	7	32	26	11	25	35	26	7
Bacteria	Firmicutes	Bacilli	Bacillales	Bacillaceae	Bacillus	Bacillus dakarensis	19	32	37	18	33	25	19	31	23
Bacteria	Firmicutes	Bacilli	Bacillales	Bacillaceae	Bacillus	Bacillus enclensis	0	2	10	5	13	2	11	10	3
Bacteria	Firmicutes	Bacilli	Bacillales	Bacillaceae	Bacillus	Bacillus firmus	5	6	10	10	14	13	4	11	8
Bacteria	Firmicutes	Bacilli	Bacillales	Bacillaceae	Bacillus	Bacillus glycinifermentans	5	4	2	0	0	0	0	2	2
Bacteria	Firmicutes	Bacilli	Bacillales	Bacillaceae	Bacillus	Bacillus gobiensis	12	9	15	12	6	10	8	17	2
Bacteria	Firmicutes	Bacilli	Bacillales	Bacillaceae	Bacillus	Bacillus halodurans	0	0	13	0	0	0	5	3	0
Bacteria	Firmicutes	Bacilli	Bacillales	Bacillaceae	Bacillus	Bacillus kribbensis	15	11	19	16	11	11	10	13	11
Bacteria	Firmicutes	Bacilli	Bacillales	Bacillaceae	Bacillus	Bacillus lentus	17	26	21	24	25	22	20	18	26
Bacteria	Firmicutes	Bacilli	Bacillales	Bacillaceae	Bacillus	Bacillus megaterium	5	4	24	23	14	12	16	22	5
Bacteria	Firmicutes	Bacilli	Bacillales	Bacillaceae	Bacillus	Bacillus mycoides	9	10	13	8	10	2	13	18	9
Bacteria	Firmicutes	Bacilli	Bacillales	Bacillaceae	Bacillus	Bacillus ndiopicus	37	46	31	21	24	21	34	34	38
Bacteria	Firmicutes	Bacilli	Bacillales	Bacillaceae	Bacillus	Bacillus niacini	10	11	17	17	12	17	9	17	11
Bacteria	Firmicutes	Bacilli	Bacillales	Bacillaceae	Bacillus	Bacillus okuhidensis	7	5	8	7	5	5	5	6	7
Bacteria	Firmicutes	Bacilli	Bacillales	Bacillaceae	Bacillus	Bacillus panaciterrae	9	4	0	0	0	0	0	0	9
Bacteria	Firmicutes	Bacilli	Bacillales	Bacillaceae	Bacillus	Bacillus safensis	0	2	3	0	0	0	4	7	0
Bacteria	Firmicutes	Bacilli	Bacillales	Bacillaceae	Bacillus	Bacillus salarius	21	16	21	9	12	10	15	17	13
Bacteria	Firmicutes	Bacilli	Bacillales	Bacillaceae	Bacillus	Bacillus soli	147	132	121	115	122	92	117	144	140
Bacteria	Firmicutes	Bacilli	Bacillales	Bacillaceae	Bacillus	Bacillus sp. FJAT-14578	8	4	14	15	13	11	17	18	7
Bacteria	Firmicutes	Bacilli	Bacillales	Bacillaceae	Bacillus	Bacillus sp. FJAT-18017	18	23	33	37	40	30	41	49	25
Bacteria	Firmicutes	Bacilli	Bacillales	Bacillaceae	Bacillus	Bacillus sp. FJAT-25509	18	9	16	13	25	11	10	12	5
Bacteria	Firmicutes	Bacilli	Bacillales	Bacillaceae	Bacillus	Bacillus sp. FJAT-27231	11	25	10	9	21	7	18	18	14
Bacteria	Firmicutes	Bacilli	Bacillales	Bacillaceae	Bacillus	Bacillus sp. FJAT-29814	60	69	97	108	103	90	121	99	53
Bacteria	Firmicutes	Bacilli	Bacillales	Bacillaceae	Bacillus	Bacillus sp. FJAT-42376	3	15	34	31	35	18	36	42	10
Bacteria	Firmicutes	Bacilli	Bacillales	Bacillaceae	Bacillus	Bacillus sp. FJAT-45086	60	66	71	43	74	54	61	41	60
Bacteria	Firmicutes	Bacilli	Bacillales	Bacillaceae	Bacillus	Bacillus sp. JKS001846	181	208	198	183	207	196	165	176	197
Bacteria	Firmicutes	Bacilli	Bacillales	Bacillaceae	Bacillus	Bacillus sp. LL01	0	4	15	4	8	2	6	7	0
Bacteria	Firmicutes	Bacilli	Bacillales	Bacillaceae	Bacillus	Bacillus sp. MB2021	14	20	20	23	20	18	28	25	23
Bacteria	Firmicutes	Bacilli	Bacillales	Bacillaceae	Bacillus	Bacillus sp. NH11B	15	16	18	5	10	7	8	6	13
Bacteria	Firmicutes	Bacilli	Bacillales	Bacillaceae	Bacillus	Bacillus sp. OV166	8	9	0	3	4	7	0	0	3
Bacteria	Firmicutes	Bacilli	Bacillales	Bacillaceae	Bacillus	Bacillus sp. SRB 8	2	13	4	7	6	0	7	4	7
Bacteria	Firmicutes	Bacilli	Bacillales	Bacillaceae	Bacillus	Bacillus sp. Soil768D1	23	14	19	18	18	13	17	17	13
Bacteria	Firmicutes	Bacilli	Bacillales	Bacillaceae	Bacillus	Bacillus sp. URHB0009	14	8	14	15	20	14	16	18	15
Bacteria	Firmicutes	Bacilli	Bacillales	Bacillaceae	Bacillus	Bacillus sp. V3-13	13	10	18	17	17	20	13	23	17
Bacteria	Firmicutes	Bacilli	Bacillales	Bacillaceae	Bacillus	Bacillus sp. YN-1	30	48	63	69	70	40	82	85	47
Bacteria	Firmicutes	Bacilli	Bacillales	Bacillaceae	Bacillus	Bacillus subtilis	0	2	4	5	6	9	8	8	3
Bacteria	Firmicutes	Bacilli	Bacillales	Bacillaceae	Bacillus	Bacillus thermoamylovorans	10	16	22	16	26	20	20	18	10
Bacteria	Firmicutes	Bacilli	Bacillales	Bacillaceae	Bacillus	Bacillus thuringiensis	48	74	60	63	72	65	70	54	75
Bacteria	Firmicutes	Bacilli	Bacillales	Bacillaceae	Bacillus	Unclassified	72	80	70	37	57	45	54	48	65
Bacteria	Firmicutes	Bacilli	Bacillales	Bacillaceae	Geobacillus	Geobacillus stearothermophilus	17	18	19	13	17	8	17	13	11
Bacteria	Firmicutes	Bacilli	Bacillales	Bacillaceae	Halalkalibacillus	Halalkalibacillus sp. B3227	0	2	4	2	0	0	2	4	0
Bacteria	Firmicutes	Bacilli	Bacillales	Bacillaceae	Halobacillus	Halobacillus kuroshimensis	6	6	16	9	14	14	15	16	7
Bacteria	Firmicutes	Bacilli	Bacillales	Bacillaceae	Halobacillus	Halobacillus massiliensis	20	24	17	6	13	5	21	15	19
Bacteria	Firmicutes	Bacilli	Bacillales	Bacillaceae	Hydrogenibacillus	Hydrogenibacillus schlegelii	20	5	11	10	14	3	7	7	9
Bacteria	Firmicutes	Bacilli	Bacillales	Bacillaceae	Lysinibacillus	Lysinibacillus sphaericus	6	9	13	12	19	14	28	12	4
Bacteria	Firmicutes	Bacilli	Bacillales	Bacillaceae	Massilibacterium	Massilibacterium senegalense	3	5	0	0	0	0	0	0	5
Bacteria	Firmicutes	Bacilli	Bacillales	Bacillaceae	Numidum	Numidum massiliense	16	14	12	16	10	6	9	17	13
Bacteria	Firmicutes	Bacilli	Bacillales	Bacillaceae	Oceanobacillus	Oceanobacillus oncorhynchi	5	6	0	0	0	0	0	0	2
Bacteria	Firmicutes	Bacilli	Bacillales	Bacillaceae	Oceanobacillus	Oceanobacillus profundus	3	11	18	9	7	11	15	16	6
Bacteria	Firmicutes	Bacilli	Bacillales	Bacillaceae	Ornithinibacillus	Ornithinibacillus contaminans	9	14	18	19	15	13	17	24	20
Bacteria	Firmicutes	Bacilli	Bacillales	Bacillaceae	Ornithinibacillus	Ornithinibacillus halophilus	6	9	10	4	4	4	6	5	5
Bacteria	Firmicutes	Bacilli	Bacillales	Bacillaceae	Parageobacillus	Parageobacillus thermoglucosidasius	0	0	0	4	5	5	0	0	0
Bacteria	Firmicutes	Bacilli	Bacillales	Bacillaceae	Pseudogracilibacillus	Pseudogracilibacillus auburnensis	12	22	20	16	15	6	17	14	23
Bacteria	Firmicutes	Bacilli	Bacillales	Bacillaceae	Pueribacillus	Pueribacillus theae	18	14	11	7	9	16	6	13	8
Bacteria	Firmicutes	Bacilli	Bacillales	Bacillaceae	Rubeoparvulum	Rubeoparvulum massiliense	11	7	0	0	0	0	0	0	9
Bacteria	Firmicutes	Bacilli	Bacillales	Bacillaceae	Salimicrobium	Salimicrobium sp. WN024	21	22	13	17	18	13	11	9	22
Bacteria	Firmicutes	Bacilli	Bacillales	Bacillaceae	Sediminibacillus	Sediminibacillus halophilus	0	1	9	24	30	15	5	10	1
Bacteria	Firmicutes	Bacilli	Bacillales	Bacillaceae	Unclassified	Unclassified	58	66	59	50	44	39	55	46	70
Bacteria	Firmicutes	Bacilli	Bacillales	Bacillaceae	Virgibacillus	Virgibacillus halodenitrificans	11	14	26	15	15	17	21	23	26
Bacteria	Firmicutes	Bacilli	Bacillales	Bacillaceae	Virgibacillus	Virgibacillus pantothenticus	8	21	4	3	5	15	6	5	30
Bacteria	Firmicutes	Bacilli	Bacillales	Bacillaceae	Virgibacillus	Virgibacillus senegalensis	11	7	18	5	7	7	9	16	5
Bacteria	Firmicutes	Bacilli	Bacillales	Bacillaceae	Virgibacillus	Virgibacillus soli	16	20	17	37	7	8	15	7	16
Bacteria	Firmicutes	Bacilli	Bacillales	Bacillaceae	Virgibacillus	Virgibacillus sp. Bac332	62	74	84	97	64	69	91	106	82
Bacteria	Firmicutes	Bacilli	Bacillales	Bacillaceae	Virgibacillus	Virgibacillus sp. LJ137	33	27	24	40	28	19	33	28	30
Bacteria	Firmicutes	Bacilli	Bacillales	Bacillaceae	Virgibacillus	Virgibacillus sp. SK37	12	7	6	14	6	9	11	18	14
Bacteria	Firmicutes	Bacilli	Bacillales	Bacillaceae	Vulcanibacillus	Vulcanibacillus modesticaldus	28	35	13	25	19	20	15	14	35
Bacteria	Firmicutes	Bacilli	Bacillales	Bacillales_Family_X._Incertae_Sedis	Thermicanus	Thermicanus aegyptius	19	26	24	21	30	35	30	29	31
Bacteria	Firmicutes	Bacilli	Bacillales	Listeriaceae	Listeria	Listeria fleischmannii	15	14	8	14	13	4	6	16	19
Bacteria	Firmicutes	Bacilli	Bacillales	Listeriaceae	Listeria	Listeria monocytogenes	42	25	28	38	27	27	37	24	19
Bacteria	Firmicutes	Bacilli	Bacillales	Paenibacillaceae	Brevibacillus	Brevibacillus panacihumi	16	18	22	15	10	7	15	13	15
Bacteria	Firmicutes	Bacilli	Bacillales	Paenibacillaceae	Brevibacillus	Brevibacillus parabrevis	17	14	22	19	22	16	10	14	9
Bacteria	Firmicutes	Bacilli	Bacillales	Paenibacillaceae	Cohnella	Cohnella sp. 18JY8-7	59	58	69	61	78	74	80	71	65
Bacteria	Firmicutes	Bacilli	Bacillales	Paenibacillaceae	Cohnella	Cohnella sp. AR92	16	22	16	16	19	21	23	16	20
Bacteria	Firmicutes	Bacilli	Bacillales	Paenibacillaceae	Cohnella	Unclassified	7	10	10	10	11	9	10	5	5
Bacteria	Firmicutes	Bacilli	Bacillales	Paenibacillaceae	Paenibacillus	Paenibacillus amylolyticus	4	4	5	19	20	22	11	19	0
Bacteria	Firmicutes	Bacilli	Bacillales	Paenibacillaceae	Paenibacillus	Paenibacillus baekrokdamisoli	8	10	25	14	20	14	12	6	3
Bacteria	Firmicutes	Bacilli	Bacillales	Paenibacillaceae	Paenibacillus	Paenibacillus beijingensis	13	10	15	11	14	6	14	13	6
Bacteria	Firmicutes	Bacilli	Bacillales	Paenibacillaceae	Paenibacillus	Paenibacillus cellulosilyticus	10	13	30	31	38	24	44	38	10
Bacteria	Firmicutes	Bacilli	Bacillales	Paenibacillaceae	Paenibacillus	Paenibacillus donghaensis	16	17	16	26	22	14	22	25	20
Bacteria	Firmicutes	Bacilli	Bacillales	Paenibacillaceae	Paenibacillus	Paenibacillus lautus	22	33	29	29	38	25	41	27	34
Bacteria	Firmicutes	Bacilli	Bacillales	Paenibacillaceae	Paenibacillus	Paenibacillus lentus	16	21	0	0	0	0	0	0	17
Bacteria	Firmicutes	Bacilli	Bacillales	Paenibacillaceae	Paenibacillus	Paenibacillus mucilaginosus	11	14	6	15	11	6	3	9	8
Bacteria	Firmicutes	Bacilli	Bacillales	Paenibacillaceae	Paenibacillus	Paenibacillus odorifer	14	12	17	5	6	5	18	15	13
Bacteria	Firmicutes	Bacilli	Bacillales	Paenibacillaceae	Paenibacillus	Paenibacillus panacisoli	5	4	0	0	0	0	0	0	0
Bacteria	Firmicutes	Bacilli	Bacillales	Paenibacillaceae	Paenibacillus	Paenibacillus rigui	2	2	0	16	5	4	0	0	1
Bacteria	Firmicutes	Bacilli	Bacillales	Paenibacillaceae	Paenibacillus	Paenibacillus sp. A3	14	14	19	21	12	20	22	19	16
Bacteria	Firmicutes	Bacilli	Bacillales	Paenibacillaceae	Paenibacillus	Paenibacillus sp. BC26	6	8	16	18	15	13	17	17	11
Bacteria	Firmicutes	Bacilli	Bacillales	Paenibacillaceae	Paenibacillus	Paenibacillus sp. E194	6	2	0	0	0	0	0	0	7
Bacteria	Firmicutes	Bacilli	Bacillales	Paenibacillaceae	Paenibacillus	Paenibacillus sp. FSL R7-0331	12	12	57	54	51	37	59	48	10
Bacteria	Firmicutes	Bacilli	Bacillales	Paenibacillaceae	Paenibacillus	Paenibacillus sp. FW100M-2	14	21	12	9	16	9	9	11	16
Bacteria	Firmicutes	Bacilli	Bacillales	Paenibacillaceae	Paenibacillus	Paenibacillus sp. LK1	5	18	7	8	8	11	10	8	15
Bacteria	Firmicutes	Bacilli	Bacillales	Paenibacillaceae	Paenibacillus	Paenibacillus sp. N2SHLJ1	51	39	38	43	27	28	37	55	45
Bacteria	Firmicutes	Bacilli	Bacillales	Paenibacillaceae	Paenibacillus	Paenibacillus sp. OK003	4	4	14	14	18	13	14	21	7
Bacteria	Firmicutes	Bacilli	Bacillales	Paenibacillaceae	Paenibacillus	Paenibacillus sp. OSY-SE	8	15	24	12	7	13	14	11	10
Bacteria	Firmicutes	Bacilli	Bacillales	Paenibacillaceae	Paenibacillus	Paenibacillus sp. P1XP2	12	9	29	17	26	18	23	19	6
Bacteria	Firmicutes	Bacilli	Bacillales	Paenibacillaceae	Paenibacillus	Paenibacillus sp. UNC451MF	17	13	13	17	20	16	11	10	14
Bacteria	Firmicutes	Bacilli	Bacillales	Paenibacillaceae	Paenibacillus	Paenibacillus taihuensis	23	34	39	35	43	35	24	35	36
Bacteria	Firmicutes	Bacilli	Bacillales	Paenibacillaceae	Paenibacillus	Paenibacillus thiaminolyticus	11	17	0	0	0	0	0	0	12
Bacteria	Firmicutes	Bacilli	Bacillales	Paenibacillaceae	Paenibacillus	Paenibacillus whitsoniae	56	59	43	37	37	29	41	44	35
Bacteria	Firmicutes	Bacilli	Bacillales	Paenibacillaceae	Paenibacillus	Unclassified	6	15	19	26	27	21	24	27	8
Bacteria	Firmicutes	Bacilli	Bacillales	Paenibacillaceae	Saccharibacillus	Saccharibacillus sacchari	70	74	36	46	39	30	46	54	44
Bacteria	Firmicutes	Bacilli	Bacillales	Paenibacillaceae	Unclassified	Unclassified	6	12	18	11	15	10	15	13	10
Bacteria	Firmicutes	Bacilli	Bacillales	Pasteuriaceae	Pasteuria	Pasteuria penetrans	9	9	0	0	0	0	0	0	6
Bacteria	Firmicutes	Bacilli	Bacillales	Planococcaceae	Planococcus	Planococcus massiliensis	15	14	25	17	15	19	20	14	15
Bacteria	Firmicutes	Bacilli	Bacillales	Planococcaceae	Sporosarcina	Sporosarcina globispora	10	16	17	7	15	12	24	12	8
Bacteria	Firmicutes	Bacilli	Bacillales	Planococcaceae	Ureibacillus	Ureibacillus thermosphaericus	7	15	8	8	9	11	8	8	11
Bacteria	Firmicutes	Bacilli	Bacillales	Planococcaceae	Viridibacillus	Unclassified	82	2	0	0	0	0	0	0	0
Bacteria	Firmicutes	Bacilli	Bacillales	Sporolactobacillaceae	Sporolactobacillus	Sporolactobacillus sp. THM7-4	33	43	41	38	39	29	45	48	49
Bacteria	Firmicutes	Bacilli	Bacillales	Sporolactobacillaceae	Sporolactobacillus	Sporolactobacillus sp. THM7-7	41	51	93	81	85	60	91	84	58
Bacteria	Firmicutes	Bacilli	Bacillales	Staphylococcaceae	Macrococcus	Macrococcus caseolyticus	2625	2661	2407	2410	2467	2167	2377	2446	2756
Bacteria	Firmicutes	Bacilli	Bacillales	Staphylococcaceae	Salinicoccus	Salinicoccus kekensis	13	23	17	9	22	11	17	14	10
Bacteria	Firmicutes	Bacilli	Bacillales	Staphylococcaceae	Staphylococcus	Staphylococcus arlettae	12	3	0	0	0	0	0	0	6
Bacteria	Firmicutes	Bacilli	Bacillales	Staphylococcaceae	Staphylococcus	Staphylococcus aureus	896	1064	1112	856	946	788	1002	1019	1005
Bacteria	Firmicutes	Bacilli	Bacillales	Staphylococcaceae	Staphylococcus	Staphylococcus pettenkoferi	0	6	19	8	12	12	19	9	0
Bacteria	Firmicutes	Bacilli	Bacillales	Staphylococcaceae	Staphylococcus	Staphylococcus sp. HMSC056G08	6	3	15	16	28	13	23	12	4
Bacteria	Firmicutes	Bacilli	Bacillales	Staphylococcaceae	Staphylococcus	Staphylococcus xylosus	0	0	2	0	0	0	4	2	0
Bacteria	Firmicutes	Bacilli	Bacillales	Thermoactinomycetaceae	Desmospora	Desmospora activa	3	5	3	5	11	4	3	5	6
Bacteria	Firmicutes	Bacilli	Bacillales	Thermoactinomycetaceae	Desmospora	Desmospora sp. 8437	30	39	25	28	25	26	24	28	31
Bacteria	Firmicutes	Bacilli	Bacillales	Thermoactinomycetaceae	Laceyella	Laceyella sacchari	15	11	17	13	7	5	16	15	12
Bacteria	Firmicutes	Bacilli	Bacillales	Thermoactinomycetaceae	Seinonella	Seinonella peptonophila	0	9	20	18	14	10	20	4	5
Bacteria	Firmicutes	Bacilli	Bacillales	Thermoactinomycetaceae	Thermoactinomyces	Thermoactinomyces vulgaris	14	16	16	14	22	12	5	10	17
Bacteria	Firmicutes	Bacilli	Bacillales	Unclassified	Exiguobacterium	Exiguobacterium chiriqhucha	3	2	0	1	0	2	0	0	8
Bacteria	Firmicutes	Bacilli	Bacillales	Unclassified	Exiguobacterium	Exiguobacterium sp. AT1b	11	10	0	0	3	4	0	0	8
Bacteria	Firmicutes	Bacilli	Bacillales	Unclassified	Unclassified	Ornithinibacillus californiensis	11	15	20	23	23	11	19	22	14
Bacteria	Firmicutes	Bacilli	Bacillales	Unclassified	Unclassified	Unclassified	69	62	86	101	112	101	87	114	63
Bacteria	Firmicutes	Bacilli	Lactobacillales	Aerococcaceae	Aerococcus	Aerococcus urinae	19	21	24	22	20	17	19	36	27
Bacteria	Firmicutes	Bacilli	Lactobacillales	Carnobacteriaceae	Alkalibacterium	Alkalibacterium thalassium	6	10	0	0	0	0	0	0	14
Bacteria	Firmicutes	Bacilli	Lactobacillales	Carnobacteriaceae	Carnobacterium	Carnobacterium maltaromaticum	50	54	65	77	41	54	75	59	50
Bacteria	Firmicutes	Bacilli	Lactobacillales	Carnobacteriaceae	Isobaculum	Isobaculum melis	19	22	19	16	15	14	17	17	18
Bacteria	Firmicutes	Bacilli	Lactobacillales	Carnobacteriaceae	Trichococcus	Trichococcus sp. ART1	87	96	64	85	69	97	61	53	84
Bacteria	Firmicutes	Bacilli	Lactobacillales	Enterococcaceae	Enterococcus	Enterococcus casseliflavus	12	25	17	17	26	13	17	14	15
Bacteria	Firmicutes	Bacilli	Lactobacillales	Enterococcaceae	Enterococcus	Enterococcus faecalis	24	17	9	12	20	23	23	11	15
Bacteria	Firmicutes	Bacilli	Lactobacillales	Enterococcaceae	Enterococcus	Enterococcus faecium	1090	1127	1310	1238	1357	1076	1254	1187	1107
Bacteria	Firmicutes	Bacilli	Lactobacillales	Enterococcaceae	Enterococcus	Enterococcus hirae	69	65	56	75	53	58	61	65	72
Bacteria	Firmicutes	Bacilli	Lactobacillales	Enterococcaceae	Enterococcus	Enterococcus ureasiticus	12	10	18	14	20	21	17	14	14
Bacteria	Firmicutes	Bacilli	Lactobacillales	Lactobacillaceae	Lactobacillus	Lactobacillus algidus	36	53	18	37	43	27	14	14	45
Bacteria	Firmicutes	Bacilli	Lactobacillales	Lactobacillaceae	Lactobacillus	Lactobacillus allii	3	6	8	7	0	4	7	3	3
Bacteria	Firmicutes	Bacilli	Lactobacillales	Lactobacillaceae	Lactobacillus	Lactobacillus brevis	16	18	20	24	22	18	24	28	24
Bacteria	Firmicutes	Bacilli	Lactobacillales	Lactobacillaceae	Lactobacillus	Lactobacillus paracasei	50	29	41	52	13	12	69	49	42
Bacteria	Firmicutes	Bacilli	Lactobacillales	Lactobacillaceae	Lactobacillus	Lactobacillus plantarum	4	5	10	18	16	16	12	19	19
Bacteria	Firmicutes	Bacilli	Lactobacillales	Lactobacillaceae	Lactobacillus	Lactobacillus reuteri	973	1095	1282	1049	1342	974	1120	1139	996
Bacteria	Firmicutes	Bacilli	Lactobacillales	Lactobacillaceae	Lactobacillus	Lactobacillus rhamnosus	112	151	167	145	147	133	164	156	143
Bacteria	Firmicutes	Bacilli	Lactobacillales	Lactobacillaceae	Lactobacillus	Lactobacillus rossiae	19	6	30	25	28	13	26	16	14
Bacteria	Firmicutes	Bacilli	Lactobacillales	Lactobacillaceae	Lactobacillus	Lactobacillus sakei	14	9	13	20	18	22	12	27	20
Bacteria	Firmicutes	Bacilli	Lactobacillales	Lactobacillaceae	Lactobacillus	Unclassified	7	11	15	15	19	9	12	20	8
Bacteria	Firmicutes	Bacilli	Lactobacillales	Lactobacillaceae	Pediococcus	Pediococcus argentinicus	20	18	11	17	29	21	16	12	16
Bacteria	Firmicutes	Bacilli	Lactobacillales	Lactobacillaceae	Pediococcus	Pediococcus pentosaceus	4	4	13	17	11	12	21	19	6
Bacteria	Firmicutes	Bacilli	Lactobacillales	Streptococcaceae	Lactococcus	Lactococcus lactis	370	401	515	509	542	550	484	457	459
Bacteria	Firmicutes	Bacilli	Lactobacillales	Streptococcaceae	Streptococcus	Streptococcus gallolyticus	17	12	22	15	26	18	22	18	10
Bacteria	Firmicutes	Bacilli	Lactobacillales	Streptococcaceae	Streptococcus	Streptococcus mitis	12	11	0	0	0	0	0	0	14
Bacteria	Firmicutes	Bacilli	Lactobacillales	Streptococcaceae	Streptococcus	Streptococcus pyogenes	151	161	174	183	205	142	158	149	135
Bacteria	Firmicutes	Bacilli	Lactobacillales	Streptococcaceae	Streptococcus	Streptococcus sanguinis	13	12	17	12	22	11	19	31	10
Bacteria	Firmicutes	Bacilli	Lactobacillales	Streptococcaceae	Streptococcus	Streptococcus suis	4	7	0	0	0	0	0	0	4
Bacteria	Firmicutes	Bacilli	Unclassified	Unclassified	Unclassified	Unclassified	16	19	9	17	19	15	12	16	17
Bacteria	Firmicutes	Clostridia	Clostridiales	Clostridiaceae	Alkaliphilus	Alkaliphilus peptidifermentans	27	19	28	38	33	30	17	22	24
Bacteria	Firmicutes	Clostridia	Clostridiales	Clostridiaceae	Butyricicoccus	Butyricicoccus sp. 1XD8-22	21	12	26	33	28	18	24	21	14
Bacteria	Firmicutes	Clostridia	Clostridiales	Clostridiaceae	Clostridiisalibacter	Clostridiisalibacter paucivorans	3	2	4	7	6	7	4	9	4
Bacteria	Firmicutes	Clostridia	Clostridiales	Clostridiaceae	Clostridium	Clostridium amazonitimonense	6	4	2	0	0	0	0	0	10
Bacteria	Firmicutes	Clostridia	Clostridiales	Clostridiaceae	Clostridium	Clostridium botulinum	241	238	279	236	239	208	239	260	227
Bacteria	Firmicutes	Clostridia	Clostridiales	Clostridiaceae	Clostridium	Clostridium cellulovorans	122	139	77	84	112	82	85	86	114
Bacteria	Firmicutes	Clostridia	Clostridiales	Clostridiaceae	Clostridium	Clostridium frigidicarnis	1	1	6	5	5	3	4	2	0
Bacteria	Firmicutes	Clostridia	Clostridiales	Clostridiaceae	Clostridium	Clostridium sp. ASF356	14	11	10	10	17	13	18	14	21
Bacteria	Firmicutes	Clostridia	Clostridiales	Clostridiaceae	Clostridium	Clostridium sp. BL8	56	44	83	51	56	54	76	81	49
Bacteria	Firmicutes	Clostridia	Clostridiales	Clostridiaceae	Clostridium	Clostridium sp. CAG:138	0	0	9	14	14	9	7	16	0
Bacteria	Firmicutes	Clostridia	Clostridiales	Clostridiaceae	Clostridium	Clostridium sp. CT4	6	6	13	15	17	10	18	15	6
Bacteria	Firmicutes	Clostridia	Clostridiales	Clostridiaceae	Clostridium	Clostridium taeniosporum	86	2	0	0	0	0	0	0	0
Bacteria	Firmicutes	Clostridia	Clostridiales	Clostridiaceae	Clostridium	Clostridium tetanomorphum	0	0	2	0	0	0	2	5	0
Bacteria	Firmicutes	Clostridia	Clostridiales	Clostridiaceae	Geosporobacter	Geosporobacter ferrireducens	19	17	21	24	21	21	20	20	17
Bacteria	Firmicutes	Clostridia	Clostridiales	Clostridiaceae	Hungatella	Hungatella hathewayi	4	5	0	0	0	0	0	0	2
Bacteria	Firmicutes	Clostridia	Clostridiales	Clostridiaceae	Sarcina	Sarcina sp. DSM 11001	13	26	8	18	7	10	6	18	12
Bacteria	Firmicutes	Clostridia	Clostridiales	Clostridiaceae	Senegalia	Senegalia massiliensis	19	23	16	20	18	15	24	24	28
Bacteria	Firmicutes	Clostridia	Clostridiales	Clostridiales_Family_XVI._Incertae_Sedis	Carboxydocella	Unclassified	19	25	29	16	34	24	38	35	24
Bacteria	Firmicutes	Clostridia	Clostridiales	Clostridiales_Family_XVII._Incertae_Sedis	Thermaerobacter	Thermaerobacter marianensis	4	0	10	6	8	8	12	11	4
Bacteria	Firmicutes	Clostridia	Clostridiales	Eubacteriaceae	Acetobacterium	Acetobacterium sp. KB-1	9	12	21	20	21	13	18	16	12
Bacteria	Firmicutes	Clostridia	Clostridiales	Eubacteriaceae	Alkalibaculum	Alkalibaculum bacchi	14	22	19	10	17	11	18	26	20
Bacteria	Firmicutes	Clostridia	Clostridiales	Eubacteriaceae	Eubacterium	Eubacterium sp. CAG:38	22	27	32	22	22	16	40	27	27
Bacteria	Firmicutes	Clostridia	Clostridiales	Eubacteriaceae	Eubacterium	Eubacterium sp. CAG:603	202	233	227	276	238	238	280	322	257
Bacteria	Firmicutes	Clostridia	Clostridiales	Eubacteriaceae	Eubacterium	[Eubacterium] hallii	13	14	10	17	14	11	16	21	15
Bacteria	Firmicutes	Clostridia	Clostridiales	Eubacteriaceae	Eubacterium	uncultured Eubacterium sp.	52	76	52	57	52	46	60	49	53
Bacteria	Firmicutes	Clostridia	Clostridiales	Hungateiclostridiaceae	Anaerobacterium	Anaerobacterium chartisolvens	11	20	48	44	34	33	47	39	6
Bacteria	Firmicutes	Clostridia	Clostridiales	Hungateiclostridiaceae	Hungateiclostridium	Hungateiclostridium cellulolyticum	0	5	3	4	4	2	8	2	4
Bacteria	Firmicutes	Clostridia	Clostridiales	Hungateiclostridiaceae	Hungateiclostridium	Hungateiclostridium clariflavum	11	14	25	17	36	11	20	19	17
Bacteria	Firmicutes	Clostridia	Clostridiales	Hungateiclostridiaceae	Ruminiclostridium	Ruminiclostridium cellobioparum	5	9	1	0	4	2	1	4	3
Bacteria	Firmicutes	Clostridia	Clostridiales	Hungateiclostridiaceae	Ruminiclostridium	Ruminiclostridium cellulolyticum	2	2	0	0	0	0	0	0	4
Bacteria	Firmicutes	Clostridia	Clostridiales	Lachnospiraceae	Anaerobium	Anaerobium acetethylicum	111	122	61	42	70	41	77	68	115
Bacteria	Firmicutes	Clostridia	Clostridiales	Lachnospiraceae	Blautia	Blautia sp. An46	5	3	3	6	2	2	5	2	4
Bacteria	Firmicutes	Clostridia	Clostridiales	Lachnospiraceae	Butyrivibrio	Butyrivibrio fibrisolvens	14	15	0	8	8	12	2	3	8
Bacteria	Firmicutes	Clostridia	Clostridiales	Lachnospiraceae	Butyrivibrio	Butyrivibrio sp. XB500-5	0	8	9	19	11	16	9	3	4
Bacteria	Firmicutes	Clostridia	Clostridiales	Lachnospiraceae	Butyrivibrio	Unclassified	3	7	10	6	14	4	13	13	15
Bacteria	Firmicutes	Clostridia	Clostridiales	Lachnospiraceae	Dorea	Dorea sp. AF24-7LB	12	18	24	26	25	20	20	14	19
Bacteria	Firmicutes	Clostridia	Clostridiales	Lachnospiraceae	Johnsonella	Johnsonella ignava	59	68	40	66	71	46	47	47	68
Bacteria	Firmicutes	Clostridia	Clostridiales	Lachnospiraceae	Lachnoclostridium	[Clostridium] aldenense	20	11	24	16	35	20	15	20	17
Bacteria	Firmicutes	Clostridia	Clostridiales	Lachnospiraceae	Lachnoclostridium	[Clostridium] algidixylanolyticum	8	8	4	6	7	6	5	5	10
Bacteria	Firmicutes	Clostridia	Clostridiales	Lachnospiraceae	Lachnoclostridium	[Clostridium] amygdalinum	3	5	12	20	17	17	2	11	3
Bacteria	Firmicutes	Clostridia	Clostridiales	Lachnospiraceae	Robinsoniella	Robinsoniella peoriensis	14	11	14	15	22	22	13	16	11
Bacteria	Firmicutes	Clostridia	Clostridiales	Lachnospiraceae	Roseburia	Roseburia sp. OF03-24	20	33	28	24	21	15	21	17	15
Bacteria	Firmicutes	Clostridia	Clostridiales	Lachnospiraceae	Roseburia	Unclassified	23	18	26	17	17	15	19	13	13
Bacteria	Firmicutes	Clostridia	Clostridiales	Lachnospiraceae	Tyzzerella	Tyzzerella sp. An114	8	18	16	26	23	14	22	14	11
Bacteria	Firmicutes	Clostridia	Clostridiales	Lachnospiraceae	Unclassified	Lachnospiraceae bacterium	11	20	10	12	18	20	29	21	14
Bacteria	Firmicutes	Clostridia	Clostridiales	Lachnospiraceae	Unclassified	Lachnospiraceae bacterium COE1	20	22	20	18	19	13	23	23	20
Bacteria	Firmicutes	Clostridia	Clostridiales	Peptococcaceae	Candidatus_Desulforudis	Candidatus Desulforudis sp.	17	13	9	11	13	9	19	12	13
Bacteria	Firmicutes	Clostridia	Clostridiales	Peptococcaceae	Desulfallas	Desulfallas gibsoniae	20	8	12	10	7	16	9	24	18
Bacteria	Firmicutes	Clostridia	Clostridiales	Peptococcaceae	Desulfosporosinus	Desulfosporosinus lacus	18	26	37	29	37	28	27	31	17
Bacteria	Firmicutes	Clostridia	Clostridiales	Peptococcaceae	Desulfotomaculum	Desulfotomaculum nigrificans	264	289	218	264	224	209	240	246	348
Bacteria	Firmicutes	Clostridia	Clostridiales	Peptococcaceae	Unclassified	Peptococcaceae bacterium BRH c4a	4	2	0	0	0	0	0	0	7
Bacteria	Firmicutes	Clostridia	Clostridiales	Peptostreptococcaceae	Clostridioides	Clostridioides difficile	25	26	24	23	27	11	27	17	22
Bacteria	Firmicutes	Clostridia	Clostridiales	Peptostreptococcaceae	Paeniclostridium	Paeniclostridium sordellii	0	0	0	0	0	0	0	0	0
Bacteria	Firmicutes	Clostridia	Clostridiales	Peptostreptococcaceae	Tepidibacter	Unclassified	18	20	12	16	14	13	16	15	26
Bacteria	Firmicutes	Clostridia	Clostridiales	Ruminococcaceae	Anaerotruncus	Anaerotruncus colihominis	40	45	69	67	73	66	87	73	48
Bacteria	Firmicutes	Clostridia	Clostridiales	Ruminococcaceae	Faecalibacterium	Unclassified	20	28	21	17	16	18	19	24	21
Bacteria	Firmicutes	Clostridia	Clostridiales	Ruminococcaceae	Flavonifractor	Flavonifractor sp. An92	9	15	2	14	10	24	0	2	6
Bacteria	Firmicutes	Clostridia	Clostridiales	Ruminococcaceae	Ruminococcus	Ruminococcus flavefaciens	36	44	40	48	55	33	37	39	49
Bacteria	Firmicutes	Clostridia	Clostridiales	Ruminococcaceae	Ruminococcus	Ruminococcus sp. AM54-1NS	8	9	20	22	26	21	25	25	10
Bacteria	Firmicutes	Clostridia	Clostridiales	Ruminococcaceae	Subdoligranulum	Subdoligranulum sp. 4 3 54A2FAA	5	8	0	0	0	0	0	0	11
Bacteria	Firmicutes	Clostridia	Clostridiales	Ruminococcaceae	Unclassified	Unclassified	16	13	22	20	19	11	16	15	11
Bacteria	Firmicutes	Clostridia	Clostridiales	Syntrophomonadaceae	Candidatus_Syntrophonatronum	Candidatus Syntrophonatronum acetioxidans	12	9	2	16	12	30	0	0	17
Bacteria	Firmicutes	Clostridia	Clostridiales	Unclassified	Epulopiscium	Epulopiscium sp. AS2M-Bin002	1747	1974	968	1144	1049	909	962	1065	2199
Bacteria	Firmicutes	Clostridia	Clostridiales	Unclassified	Epulopiscium	Epulopiscium sp. Nele67-Bin001	165	215	236	194	192	154	197	230	198
Bacteria	Firmicutes	Clostridia	Clostridiales	Unclassified	Epulopiscium	Epulopiscium sp. Nele67-Bin004	21	17	8	13	10	4	6	10	25
Bacteria	Firmicutes	Clostridia	Clostridiales	Unclassified	Epulopiscium	Epulopiscium sp. SCG-B11WGA-EpuloA1	160	171	195	209	222	165	179	247	186
Bacteria	Firmicutes	Clostridia	Clostridiales	Unclassified	Unclassified	Clostridiales bacterium	5	6	7	4	9	5	5	4	8
Bacteria	Firmicutes	Clostridia	Clostridiales	Unclassified	Unclassified	Clostridiales bacterium COT073 COT-073	5	1	0	0	0	0	0	0	4
Bacteria	Firmicutes	Clostridia	Clostridiales	Unclassified	Unclassified	Clostridiales bacterium GWF2 38 85	8	5	2	4	5	1	5	3	4
Bacteria	Firmicutes	Clostridia	Clostridiales	Unclassified	Unclassified	Clostridiales bacterium NK3B98	51	62	105	93	83	93	102	95	64
Bacteria	Firmicutes	Clostridia	Clostridiales	Unclassified	Unclassified	Clostridiales bacterium VE202-06	2	3	0	1	5	0	4	0	3
Bacteria	Firmicutes	Clostridia	Clostridiales	Unclassified	Unclassified	Unclassified	2	7	0	0	0	0	0	0	5
Bacteria	Firmicutes	Clostridia	Halanaerobiales	Halanaerobiaceae	Halanaerobium	Halanaerobium hydrogeniformans	28	29	38	39	28	31	41	36	31
Bacteria	Firmicutes	Clostridia	Halanaerobiales	Halanaerobiaceae	Halocella	Halocella sp. SP3-1	6	9	11	11	15	8	9	13	16
Bacteria	Firmicutes	Clostridia	Thermoanaerobacterales	Thermoanaerobacteraceae	Caldanaerobacter	Caldanaerobacter subterraneus	0	0	2	0	0	0	2	3	0
Bacteria	Firmicutes	Clostridia	Thermoanaerobacterales	Thermoanaerobacteraceae	Caldanaerobius	Caldanaerobius polysaccharolyticus	35	50	43	17	19	15	52	40	8
Bacteria	Firmicutes	Clostridia	Thermoanaerobacterales	Thermoanaerobacteraceae	Carboxydothermus	Carboxydothermus ferrireducens	0	0	4	0	1	0	2	2	0
Bacteria	Firmicutes	Clostridia	Thermoanaerobacterales	Thermoanaerobacteraceae	Carboxydothermus	Carboxydothermus islandicus	6	5	5	6	7	11	10	12	3
Bacteria	Firmicutes	Clostridia	Thermoanaerobacterales	Thermoanaerobacteraceae	Thermoanaerobacter	Unclassified	5	8	4	2	2	5	6	4	11
Bacteria	Firmicutes	Clostridia	Thermoanaerobacterales	Thermoanaerobacteraceae	Unclassified	Unclassified	34	35	23	27	18	19	20	30	34
Bacteria	Firmicutes	Clostridia	Thermoanaerobacterales	Thermoanaerobacterales_Family_III._Incertae_Sedis	Caldicellulosiruptor	Caldicellulosiruptor acetigenus	16	14	14	21	22	12	15	20	16
Bacteria	Firmicutes	Clostridia	Thermoanaerobacterales	Thermoanaerobacterales_Family_III._Incertae_Sedis	Caldicellulosiruptor	Unclassified	16	11	25	15	12	15	16	23	21
Bacteria	Firmicutes	Erysipelotrichia	Erysipelotrichales	Erysipelotrichaceae	Candidatus_Stoquefichus	Candidatus Stoquefichus sp. KLE1796	19	14	17	19	18	15	19	29	14
Bacteria	Firmicutes	Erysipelotrichia	Erysipelotrichales	Erysipelotrichaceae	Turicibacter	Turicibacter sanguinis	10	8	10	2	2	3	2	4	14
Bacteria	Firmicutes	Erysipelotrichia	Erysipelotrichales	Erysipelotrichaceae	Unclassified	Erysipelotrichaceae bacterium NK3D112	0	2	2	2	7	2	0	4	0
Bacteria	Firmicutes	Negativicutes	Selenomonadales	Selenomonadaceae	Anaerovibrio	Anaerovibrio sp. RM50	30	37	15	41	31	59	23	24	27
Bacteria	Firmicutes	Negativicutes	Selenomonadales	Selenomonadaceae	Propionispira	Propionispira raffinosivorans	24	36	10	22	22	13	10	7	19
Bacteria	Firmicutes	Negativicutes	Selenomonadales	Selenomonadaceae	Selenomonas	Selenomonas sp. CM52	24	27	33	30	31	46	23	25	20
Bacteria	Firmicutes	Negativicutes	Selenomonadales	Sporomusaceae	Methylomusa	Methylomusa anaerophila	14	17	35	31	32	29	31	38	18
Bacteria	Firmicutes	Negativicutes	Selenomonadales	Sporomusaceae	Sporomusa	Sporomusa acidovorans	9	5	16	3	0	2	11	13	11
Bacteria	Firmicutes	Negativicutes	Selenomonadales	Sporomusaceae	Sporomusa	uncultured Sporomusa sp.	16	16	31	28	23	26	22	22	15
Bacteria	Firmicutes	Negativicutes	Veillonellales	Veillonellaceae	Unclassified	Veillonellaceae bacterium DNF00751	3	4	11	6	4	3	9	6	4
Bacteria	Firmicutes	Negativicutes	Veillonellales	Veillonellaceae	Veillonella	Veillonella sp. AS16	11	3	0	0	0	2	0	0	17
Bacteria	Firmicutes	Tissierellia	Tissierellales	Gottschalkiaceae	Gottschalkia	Gottschalkia purinilytica	25	16	27	19	15	11	19	21	22
Bacteria	Firmicutes	Tissierellia	Tissierellales	Peptoniphilaceae	Helcococcus	Helcococcus sueciensis	25	41	39	44	48	51	56	41	40
Bacteria	Firmicutes	Tissierellia	Tissierellales	Tissierellaceae	Unclassified	[Clostridium] ultunense	25	23	25	17	27	11	12	24	19
Bacteria	Firmicutes	Tissierellia	Tissierellales	Unclassified	Sporanaerobacter	Sporanaerobacter acetigenes	10	9	19	17	22	6	17	19	11
Bacteria	Firmicutes	Unclassified	Unclassified	Unclassified	Paenibacillus	Unclassified	0	0	29	26	25	17	24	22	0
Bacteria	Firmicutes	Unclassified	Unclassified	Unclassified	Unclassified	Firmicutes bacterium	565	606	515	464	536	454	508	462	603
Bacteria	Firmicutes	Unclassified	Unclassified	Unclassified	Unclassified	Firmicutes bacterium HGW-Firmicutes-14	99	114	199	216	282	193	177	156	78
Bacteria	Firmicutes	Unclassified	Unclassified	Unclassified	Unclassified	Unclassified	68	64	90	80	75	64	77	87	77
Bacteria	Fusobacteria	Fusobacteriia	Fusobacteriales	Fusobacteriaceae	Cetobacterium	Cetobacterium somerae	12	9	7	21	9	8	18	19	11
Bacteria	Fusobacteria	Fusobacteriia	Fusobacteriales	Fusobacteriaceae	Fusobacterium	Fusobacterium mortiferum	4	3	16	0	0	0	16	8	4
Bacteria	Fusobacteria	Fusobacteriia	Fusobacteriales	Fusobacteriaceae	Fusobacterium	Fusobacterium varium	15	15	14	14	21	18	11	16	18
Bacteria	Fusobacteria	Fusobacteriia	Fusobacteriales	Fusobacteriaceae	Psychrilyobacter	Psychrilyobacter atlanticus	18	10	0	0	5	2	4	3	9
Bacteria	Fusobacteria	Fusobacteriia	Fusobacteriales	Leptotrichiaceae	Leptotrichia	Leptotrichia goodfellowii	20	30	26	19	23	9	14	30	22
Bacteria	Fusobacteria	Fusobacteriia	Fusobacteriales	Leptotrichiaceae	Leptotrichia	Leptotrichia sp. oral taxon 847	5	4	15	25	16	16	19	19	5
Bacteria	Gemmatimonadetes	Gemmatimonadetes	Gemmatimonadales	Gemmatimonadaceae	Gemmatimonas	Gemmatimonas sp. SG8 17	9	5	17	14	19	10	15	19	24
Bacteria	Gemmatimonadetes	Gemmatimonadetes	Gemmatimonadales	Gemmatimonadaceae	Gemmatirosa	Gemmatirosa kalamazoonesis	29	21	32	27	30	20	24	25	29
Bacteria	Gemmatimonadetes	Unclassified	Unclassified	Unclassified	Unclassified	Gemmatimonadetes bacterium	94	108	74	88	88	60	84	78	76
Bacteria	Gemmatimonadetes	Unclassified	Unclassified	Unclassified	Unclassified	Gemmatimonadetes bacterium RIFCSPLOWO2 02 FULL 71 11	13	6	12	2	16	5	7	8	4
Bacteria	Gemmatimonadetes	Unclassified	Unclassified	Unclassified	Unclassified	Gemmatimonadetes bacterium RIFCSPLOWO2 12 FULL 68 9	4	10	0	0	0	0	0	0	0
Bacteria	Ignavibacteriae	Ignavibacteria	Ignavibacteriales	Ignavibacteriaceae	Ignavibacterium	Ignavibacterium album	12	22	0	2	2	8	2	2	18
Bacteria	Ignavibacteriae	Ignavibacteria	Ignavibacteriales	Unclassified	Unclassified	Ignavibacteriales bacterium CG18 big fil WC 8 21 14 2 50 31 20	13	12	13	7	8	0	7	6	12
Bacteria	Ignavibacteriae	Ignavibacteria	Unclassified	Unclassified	Unclassified	Ignavibacteria bacterium RBG 16 36 9	16	11	21	10	14	9	14	27	20
Bacteria	Ignavibacteriae	Unclassified	Unclassified	Unclassified	Unclassified	Ignavibacteriae bacterium	20	38	45	24	37	34	36	48	31
Bacteria	Ignavibacteriae	Unclassified	Unclassified	Unclassified	Unclassified	Unclassified	3	12	15	11	19	8	9	7	11
Bacteria	Lentisphaerae	Unclassified	Unclassified	Unclassified	Unclassified	Lentisphaerae bacterium GWF2 49 21	21	19	5	0	2	4	5	2	10
Bacteria	Nitrospinae	Unclassified	Unclassified	Unclassified	Unclassified	Nitrospinae bacterium	18	21	21	23	20	18	20	28	26
Bacteria	Nitrospinae	Unclassified	Unclassified	Unclassified	Unclassified	Nitrospinae bacterium CG11 big fil rev 8 21 14 0 20 56 8	11	9	14	10	11	5	12	13	11
Bacteria	Nitrospinae	Unclassified	Unclassified	Unclassified	Unclassified	Nitrospinae bacterium RIFCSPHIGHO2 12 FULL 39 42	14	15	15	14	11	7	15	15	13
Bacteria	Nitrospirae	Nitrospira	Nitrospirales	Nitrospiraceae	Candidatus_Magnetobacterium	Candidatus Magnetobacterium casensis	375	413	429	380	379	330	413	409	425
Bacteria	Nitrospirae	Nitrospira	Nitrospirales	Nitrospiraceae	Nitrospira	Nitrospira moscoviensis	18	25	13	16	23	17	16	17	24
Bacteria	Nitrospirae	Nitrospira	Nitrospirales	Nitrospiraceae	Nitrospira	Nitrospira sp. HN-bin3	21	37	17	11	19	13	24	19	20
Bacteria	Nitrospirae	Nitrospira	Unclassified	Unclassified	Unclassified	Nitrospira bacterium SG8 35 4	3	6	14	8	20	17	10	16	0
Bacteria	Nitrospirae	Unclassified	Unclassified	Unclassified	Unclassified	Nitrospirae bacterium	0	0	13	14	12	11	17	10	0
Bacteria	Nitrospirae	Unclassified	Unclassified	Unclassified	Unclassified	Nitrospirae bacterium GWC2 42 7	5	3	8	11	6	14	3	10	9
Bacteria	Nitrospirae	Unclassified	Unclassified	Unclassified	Unclassified	Unclassified	2	4	32	23	12	16	31	13	3
Bacteria	Planctomycetes	Phycisphaerae	Phycisphaerales	Unclassified	Unclassified	Phycisphaerales bacterium	0	0	13	26	28	32	28	33	0
Bacteria	Planctomycetes	Phycisphaerae	Sedimentisphaerales	Sedimentisphaeraceae	Sedimentisphaera	Sedimentisphaera salicampi	16	17	12	16	22	13	14	7	13
Bacteria	Planctomycetes	Planctomycetia	Planctomycetales	Gemmataceae	Gemmata	Gemmata sp. SH-PL17	14	19	18	16	23	15	18	18	26
Bacteria	Planctomycetes	Planctomycetia	Planctomycetales	Gemmataceae	Zavarzinella	Zavarzinella formosa	5	2	0	0	0	0	0	0	4
Bacteria	Planctomycetes	Planctomycetia	Planctomycetales	Isosphaeraceae	Paludisphaera	Paludisphaera borealis	22	24	22	35	12	7	34	44	32
Bacteria	Planctomycetes	Planctomycetia	Planctomycetales	Isosphaeraceae	Singulisphaera	Singulisphaera acidiphila	12	9	17	12	7	9	15	10	9
Bacteria	Planctomycetes	Planctomycetia	Planctomycetales	Isosphaeraceae	Singulisphaera	Singulisphaera sp. GP187	36	23	12	7	7	3	3	8	36
Bacteria	Planctomycetes	Planctomycetia	Planctomycetales	Isosphaeraceae	Singulisphaera	Unclassified	17	9	2	8	9	14	6	6	26
Bacteria	Planctomycetes	Planctomycetia	Planctomycetales	Planctomycetaceae	Blastopirellula	Blastopirellula cremea	7	5	7	9	8	10	12	6	6
Bacteria	Planctomycetes	Planctomycetia	Planctomycetales	Planctomycetaceae	Blastopirellula	Blastopirellula marina	38	32	36	62	30	24	38	60	41
Bacteria	Planctomycetes	Planctomycetia	Planctomycetales	Planctomycetaceae	Blastopirellula	Blastopirellula sp.	41	55	62	57	49	58	68	63	35
Bacteria	Planctomycetes	Planctomycetia	Planctomycetales	Planctomycetaceae	Blastopirellula	Unclassified	29	30	36	36	26	34	32	34	31
Bacteria	Planctomycetes	Planctomycetia	Planctomycetales	Planctomycetaceae	Fuerstia	Fuerstia marisgermanicae	5	2	13	13	16	17	22	9	2
Bacteria	Planctomycetes	Planctomycetia	Planctomycetales	Planctomycetaceae	Gimesia	Gimesia maris	12	21	10	16	6	12	8	9	22
Bacteria	Planctomycetes	Planctomycetia	Planctomycetales	Planctomycetaceae	Planctomyces	Planctomyces sp. SCGC AG-212-M04	5	7	14	6	11	3	14	18	12
Bacteria	Planctomycetes	Planctomycetia	Planctomycetales	Planctomycetaceae	Planctomyces	Planctomyces sp. SH-PL14	16	12	19	16	19	24	12	13	22
Bacteria	Planctomycetes	Planctomycetia	Planctomycetales	Planctomycetaceae	Rhodopirellula	Rhodopirellula europaea	4	6	21	15	27	12	11	9	6
Bacteria	Planctomycetes	Planctomycetia	Planctomycetales	Planctomycetaceae	Rhodopirellula	Rhodopirellula maiorica	4	11	20	19	24	19	26	34	17
Bacteria	Planctomycetes	Planctomycetia	Planctomycetales	Planctomycetaceae	Rhodopirellula	Rhodopirellula sallentina	85	89	153	122	132	69	135	124	90
Bacteria	Planctomycetes	Planctomycetia	Planctomycetales	Planctomycetaceae	Rhodopirellula	Rhodopirellula sp. SWK7	19	17	28	28	24	22	28	26	18
Bacteria	Planctomycetes	Planctomycetia	Planctomycetales	Planctomycetaceae	Rhodopirellula	Unclassified	72	92	55	80	76	109	53	58	89
Bacteria	Planctomycetes	Planctomycetia	Planctomycetales	Planctomycetaceae	Roseimaritima	Roseimaritima ulvae	14	11	15	14	11	6	9	13	16
Bacteria	Planctomycetes	Planctomycetia	Planctomycetales	Planctomycetaceae	Rubinisphaera	Rubinisphaera brasiliensis	25	44	34	47	25	23	22	31	34
Bacteria	Planctomycetes	Planctomycetia	Planctomycetales	Planctomycetaceae	Thermogutta	Thermogutta terrifontis	0	7	2	8	5	5	2	2	8
Bacteria	Planctomycetes	Planctomycetia	Planctomycetales	Planctomycetaceae	Unclassified	Planctomycetaceae bacterium	24	22	23	23	31	18	18	23	31
Bacteria	Planctomycetes	Planctomycetia	Planctomycetales	Planctomycetaceae	Unclassified	Unclassified	110	28	50	20	32	22	29	24	28
Bacteria	Planctomycetes	Planctomycetia	Planctomycetales	Unclassified	Unclassified	Planctomycetales bacterium 4484 113	24	28	32	44	46	45	39	24	34
Bacteria	Planctomycetes	Planctomycetia	Planctomycetales	Unclassified	Unclassified	Planctomycetales bacterium 4484 123	24	15	23	23	10	24	21	16	13
Bacteria	Planctomycetes	Planctomycetia	Unclassified	Unclassified	Unclassified	Planctomycetia bacterium TMED53	5804	6890	7904	7735	7921	7838	7916	7844	6232
Bacteria	Planctomycetes	Unclassified	Unclassified	Unclassified	Unclassified	Planctomycetes bacterium	868	1042	905	912	1000	793	911	881	899
Bacteria	Planctomycetes	Unclassified	Unclassified	Unclassified	Unclassified	Planctomycetes bacterium SCN 63-9	18	35	24	22	29	28	24	29	24
Bacteria	Planctomycetes	Unclassified	Unclassified	Unclassified	Unclassified	Planctomycetes bacterium TMED75	11	9	27	31	37	23	20	26	12
Bacteria	Planctomycetes	Unclassified	Unclassified	Unclassified	Unclassified	Unclassified	53	68	59	68	58	58	67	64	70
Bacteria	Proteobacteria	Acidithiobacillia	Acidithiobacillales	Acidithiobacillaceae	Acidithiobacillus	Acidithiobacillus caldus	28	29	18	33	24	19	20	20	31
Bacteria	Proteobacteria	Alphaproteobacteria	Caulobacterales	Caulobacteraceae	Asticcacaulis	Asticcacaulis sp. AC466	11	8	12	7	9	3	7	14	12
Bacteria	Proteobacteria	Alphaproteobacteria	Caulobacterales	Caulobacteraceae	Brevundimonas	Brevundimonas vesicularis	0	0	0	0	0	12	0	0	0
Bacteria	Proteobacteria	Alphaproteobacteria	Caulobacterales	Caulobacteraceae	Caulobacter	Caulobacter sp. 602-1	9	11	18	11	14	16	17	14	6
Bacteria	Proteobacteria	Alphaproteobacteria	Caulobacterales	Caulobacteraceae	Caulobacter	Caulobacter sp. FWC26	13	22	22	13	28	21	24	20	27
Bacteria	Proteobacteria	Alphaproteobacteria	Caulobacterales	Caulobacteraceae	Caulobacter	Caulobacter zeae	26	17	12	29	11	9	17	14	13
Bacteria	Proteobacteria	Alphaproteobacteria	Caulobacterales	Caulobacteraceae	Phenylobacterium	Phenylobacterium kunshanense	46	50	57	80	65	49	54	70	62
Bacteria	Proteobacteria	Alphaproteobacteria	Caulobacterales	Caulobacteraceae	Phenylobacterium	Phenylobacterium sp. SCN 70-31	2	0	0	0	0	0	0	0	0
Bacteria	Proteobacteria	Alphaproteobacteria	Caulobacterales	Caulobacteraceae	Phenylobacterium	Unclassified	111	118	143	139	167	131	139	153	131
Bacteria	Proteobacteria	Alphaproteobacteria	Caulobacterales	Caulobacteraceae	Unclassified	Caulobacteraceae bacterium	169	162	78	127	110	107	85	116	181
Bacteria	Proteobacteria	Alphaproteobacteria	Caulobacterales	Caulobacteraceae	Unclassified	Caulobacteraceae bacterium OTSz A 272	39	39	15	15	20	23	19	16	33
Bacteria	Proteobacteria	Alphaproteobacteria	Caulobacterales	Caulobacteraceae	Woodsholea	Woodsholea maritima	7	4	30	26	21	25	30	32	5
Bacteria	Proteobacteria	Alphaproteobacteria	Holosporales	Candidatus_Paracaedibacteraceae	Candidatus_Finniella	Candidatus Finniella inopinata	2	2	0	0	0	1	2	0	2
Bacteria	Proteobacteria	Alphaproteobacteria	Kiloniellales	Kiloniellaceae	Kiloniella	Kiloniella litopenaei	0	4	4	7	12	4	6	2	0
Bacteria	Proteobacteria	Alphaproteobacteria	Kordiimonadales	Kordiimonadaceae	Kordiimonas	Kordiimonas lipolytica	7	12	25	18	22	19	18	16	10
Bacteria	Proteobacteria	Alphaproteobacteria	Magnetococcales	Magnetococcaceae	Magnetococcus	Magnetococcus marinus	86	74	59	58	57	63	73	72	104
Bacteria	Proteobacteria	Alphaproteobacteria	Pelagibacterales	Pelagibacteraceae	Unclassified	Pelagibacteraceae bacterium	8	10	13	11	7	9	8	11	5
Bacteria	Proteobacteria	Alphaproteobacteria	Pelagibacterales	Pelagibacteraceae	Unclassified	Pelagibacteraceae bacterium TMED237	17	25	21	15	26	15	48	36	19
Bacteria	Proteobacteria	Alphaproteobacteria	Pelagibacterales	Pelagibacteraceae	Unclassified	alpha proteobacterium HIMB59	4	5	11	16	4	12	13	8	10
Bacteria	Proteobacteria	Alphaproteobacteria	Rhizobiales	Aurantimonadaceae	Aureimonas	Aureimonas altamirensis	2	3	10	10	18	7	14	15	8
Bacteria	Proteobacteria	Alphaproteobacteria	Rhizobiales	Aurantimonadaceae	Martelella	Martelella endophytica	5	4	0	5	6	5	0	0	2
Bacteria	Proteobacteria	Alphaproteobacteria	Rhizobiales	Bartonellaceae	Bartonella	Bartonella apis	21	8	20	17	15	7	8	6	19
Bacteria	Proteobacteria	Alphaproteobacteria	Rhizobiales	Bartonellaceae	Bartonella	Bartonella tamiae	11	13	5	1	5	2	8	3	14
Bacteria	Proteobacteria	Alphaproteobacteria	Rhizobiales	Beijerinckiaceae	Beijerinckia	Beijerinckia sp. 28-YEA-48	6	9	0	0	0	0	0	0	7
Bacteria	Proteobacteria	Alphaproteobacteria	Rhizobiales	Beijerinckiaceae	Unclassified	Beijerinckiaceae bacterium	8	9	6	12	9	5	9	8	5
Bacteria	Proteobacteria	Alphaproteobacteria	Rhizobiales	Bradyrhizobiaceae	Bosea	Bosea sp. Root381	0	0	3	0	0	0	2	4	2
Bacteria	Proteobacteria	Alphaproteobacteria	Rhizobiales	Bradyrhizobiaceae	Bosea	Unclassified	5	11	7	7	13	9	12	9	3
Bacteria	Proteobacteria	Alphaproteobacteria	Rhizobiales	Bradyrhizobiaceae	Bradyrhizobium	Bradyrhizobium algeriense	14	16	16	21	18	9	18	12	15
Bacteria	Proteobacteria	Alphaproteobacteria	Rhizobiales	Bradyrhizobiaceae	Bradyrhizobium	Bradyrhizobium diazoefficiens	15	22	24	5	21	11	24	35	11
Bacteria	Proteobacteria	Alphaproteobacteria	Rhizobiales	Bradyrhizobiaceae	Bradyrhizobium	Bradyrhizobium sp. ORS 285	11	28	3	5	1	4	2	1	20
Bacteria	Proteobacteria	Alphaproteobacteria	Rhizobiales	Bradyrhizobiaceae	Rhodopseudomonas	Rhodopseudomonas palustris	7	10	9	13	9	11	14	13	15
Bacteria	Proteobacteria	Alphaproteobacteria	Rhizobiales	Bradyrhizobiaceae	Rhodopseudomonas	Unclassified	9	6	5	17	23	18	7	4	12
Bacteria	Proteobacteria	Alphaproteobacteria	Rhizobiales	Bradyrhizobiaceae	Unclassified	Bradyrhizobiaceae bacterium SG-6C	15	6	10	5	9	10	11	15	16
Bacteria	Proteobacteria	Alphaproteobacteria	Rhizobiales	Brucellaceae	Ochrobactrum	Ochrobactrum sp. MYb68	8	39	8	2	4	4	8	10	37
Bacteria	Proteobacteria	Alphaproteobacteria	Rhizobiales	Brucellaceae	Ochrobactrum	Unclassified	13	23	20	15	11	7	10	13	16
Bacteria	Proteobacteria	Alphaproteobacteria	Rhizobiales	Brucellaceae	Unclassified	Brucellaceae bacterium VT-16-1752	27	23	44	42	30	41	44	48	34
Bacteria	Proteobacteria	Alphaproteobacteria	Rhizobiales	Cohaesibacteraceae	Cohaesibacter	Cohaesibacter gelatinilyticus	14	18	13	17	21	8	18	13	12
Bacteria	Proteobacteria	Alphaproteobacteria	Rhizobiales	Hyphomicrobiaceae	Devosia	Devosia limi	2	7	11	8	16	14	12	15	2
Bacteria	Proteobacteria	Alphaproteobacteria	Rhizobiales	Hyphomicrobiaceae	Devosia	Devosia sp. 66-22	0	0	7	4	4	7	7	8	0
Bacteria	Proteobacteria	Alphaproteobacteria	Rhizobiales	Hyphomicrobiaceae	Devosia	Devosia sp. DBB001	5	5	2	2	0	0	0	0	4
Bacteria	Proteobacteria	Alphaproteobacteria	Rhizobiales	Hyphomicrobiaceae	Devosia	Devosia sp. H5989	6	2	0	0	0	0	0	0	7
Bacteria	Proteobacteria	Alphaproteobacteria	Rhizobiales	Hyphomicrobiaceae	Devosia	Devosia sp. Leaf420	3	7	31	8	13	7	11	15	8
Bacteria	Proteobacteria	Alphaproteobacteria	Rhizobiales	Hyphomicrobiaceae	Devosia	Devosia sp. Root105	14	13	7	8	8	6	3	7	7
Bacteria	Proteobacteria	Alphaproteobacteria	Rhizobiales	Hyphomicrobiaceae	Devosia	Unclassified	49	33	34	30	27	23	22	31	39
Bacteria	Proteobacteria	Alphaproteobacteria	Rhizobiales	Hyphomicrobiaceae	Maritalea	Maritalea myrionectae	16	18	16	8	15	10	18	15	13
Bacteria	Proteobacteria	Alphaproteobacteria	Rhizobiales	Hyphomicrobiaceae	Pelagibacterium	Pelagibacterium lentulum	16	17	15	27	22	13	20	18	25
Bacteria	Proteobacteria	Alphaproteobacteria	Rhizobiales	Hyphomicrobiaceae	Pelagibacterium	Pelagibacterium sp. SCN 63-23	18	21	0	2	0	0	4	0	15
Bacteria	Proteobacteria	Alphaproteobacteria	Rhizobiales	Hyphomicrobiaceae	Pelagibacterium	Pelagibacterium sp. SCN 64-44	0	2	16	15	16	6	13	11	0
Bacteria	Proteobacteria	Alphaproteobacteria	Rhizobiales	Hyphomicrobiaceae	Unclassified	Hyphomicrobiaceae bacterium TMED74	36	27	29	33	48	22	27	47	28
Bacteria	Proteobacteria	Alphaproteobacteria	Rhizobiales	Methylobacteriaceae	Methylobacterium	Methylobacterium sp. 17Sr1-28	9	10	19	12	20	13	17	18	6
Bacteria	Proteobacteria	Alphaproteobacteria	Rhizobiales	Methylobacteriaceae	Methylobacterium	Methylobacterium sp. Leaf104	11	10	2	14	15	7	12	8	10
Bacteria	Proteobacteria	Alphaproteobacteria	Rhizobiales	Methylobacteriaceae	Methylobacterium	Methylobacterium sp. Leaf121	3	5	9	17	14	7	7	15	2
Bacteria	Proteobacteria	Alphaproteobacteria	Rhizobiales	Methylobacteriaceae	Methylobacterium	Methylobacterium variabile	3	5	20	6	10	16	18	21	5
Bacteria	Proteobacteria	Alphaproteobacteria	Rhizobiales	Methylobacteriaceae	Methylobacterium	Unclassified	31	29	39	36	38	26	34	39	32
Bacteria	Proteobacteria	Alphaproteobacteria	Rhizobiales	Methylobacteriaceae	Microvirga	Microvirga aerophila	116	122	73	85	74	77	68	67	118
Bacteria	Proteobacteria	Alphaproteobacteria	Rhizobiales	Methylobacteriaceae	Microvirga	Microvirga flocculans	5	2	7	13	21	7	6	8	7
Bacteria	Proteobacteria	Alphaproteobacteria	Rhizobiales	Methylobacteriaceae	Microvirga	Microvirga massiliensis	57	51	145	75	82	77	124	110	60
Bacteria	Proteobacteria	Alphaproteobacteria	Rhizobiales	Methylobacteriaceae	Microvirga	Microvirga sp. c27j1	5	9	11	11	11	8	12	14	3
Bacteria	Proteobacteria	Alphaproteobacteria	Rhizobiales	Methylobacteriaceae	Neomegalonema	Neomegalonema perideroedes	9	3	0	0	0	0	0	0	2
Bacteria	Proteobacteria	Alphaproteobacteria	Rhizobiales	Methylobacteriaceae	Unclassified	Unclassified	18	12	7	9	4	5	6	11	7
Bacteria	Proteobacteria	Alphaproteobacteria	Rhizobiales	Methylocystaceae	Methylocystis	Methylocystis sp.	9	9	23	23	17	14	24	29	9
Bacteria	Proteobacteria	Alphaproteobacteria	Rhizobiales	Methylocystaceae	Methylopila	Methylopila sp. 73B	3	0	2	0	2	12	2	0	0
Bacteria	Proteobacteria	Alphaproteobacteria	Rhizobiales	Methylocystaceae	Pleomorphomonas	Pleomorphomonas oryzae	19	16	22	15	17	17	16	33	17
Bacteria	Proteobacteria	Alphaproteobacteria	Rhizobiales	Phyllobacteriaceae	Chelativorans	Chelativorans sp. J32	42	34	20	8	15	33	30	30	27
Bacteria	Proteobacteria	Alphaproteobacteria	Rhizobiales	Phyllobacteriaceae	Hoeflea	Hoeflea sp. BAL378	7	23	6	14	21	6	7	13	13
Bacteria	Proteobacteria	Alphaproteobacteria	Rhizobiales	Phyllobacteriaceae	Mesorhizobium	Mesorhizobium alhagi	0	0	16	18	11	13	22	17	0
Bacteria	Proteobacteria	Alphaproteobacteria	Rhizobiales	Phyllobacteriaceae	Mesorhizobium	Mesorhizobium amorphae	15	14	12	11	10	7	12	11	9
Bacteria	Proteobacteria	Alphaproteobacteria	Rhizobiales	Phyllobacteriaceae	Mesorhizobium	Mesorhizobium delmotii	8	5	0	4	7	7	0	2	5
Bacteria	Proteobacteria	Alphaproteobacteria	Rhizobiales	Phyllobacteriaceae	Mesorhizobium	Mesorhizobium oceanicum	10	18	10	11	19	11	17	15	12
Bacteria	Proteobacteria	Alphaproteobacteria	Rhizobiales	Phyllobacteriaceae	Mesorhizobium	Mesorhizobium sp.	97	137	218	198	254	218	190	151	78
Bacteria	Proteobacteria	Alphaproteobacteria	Rhizobiales	Phyllobacteriaceae	Mesorhizobium	Mesorhizobium sp. B2.3	3	3	9	20	12	20	13	9	2
Bacteria	Proteobacteria	Alphaproteobacteria	Rhizobiales	Phyllobacteriaceae	Mesorhizobium	Mesorhizobium sp. F7	34	43	49	40	58	51	48	48	32
Bacteria	Proteobacteria	Alphaproteobacteria	Rhizobiales	Phyllobacteriaceae	Mesorhizobium	Mesorhizobium sp. M5C.F.Ca.IN.020.32.2.1	19	24	15	6	12	9	6	6	14
Bacteria	Proteobacteria	Alphaproteobacteria	Rhizobiales	Phyllobacteriaceae	Mesorhizobium	Mesorhizobium sp. WSM3626	35	32	27	40	32	27	37	27	36
Bacteria	Proteobacteria	Alphaproteobacteria	Rhizobiales	Phyllobacteriaceae	Mesorhizobium	Unclassified	14	19	17	14	23	17	13	12	20
Bacteria	Proteobacteria	Alphaproteobacteria	Rhizobiales	Phyllobacteriaceae	Nitratireductor	Nitratireductor aquibiodomus	0	2	19	9	15	13	13	18	2
Bacteria	Proteobacteria	Alphaproteobacteria	Rhizobiales	Phyllobacteriaceae	Nitratireductor	Nitratireductor pacificus	13	11	5	10	4	3	5	5	8
Bacteria	Proteobacteria	Alphaproteobacteria	Rhizobiales	Phyllobacteriaceae	Nitratireductor	Nitratireductor sp. ES.061	8	4	22	9	10	11	10	5	16
Bacteria	Proteobacteria	Alphaproteobacteria	Rhizobiales	Phyllobacteriaceae	Nitratireductor	Nitratireductor sp. OM-1	73	106	101	93	108	75	142	103	79
Bacteria	Proteobacteria	Alphaproteobacteria	Rhizobiales	Phyllobacteriaceae	Paramesorhizobium	Paramesorhizobium deserti	67	58	51	74	72	66	43	60	60
Bacteria	Proteobacteria	Alphaproteobacteria	Rhizobiales	Phyllobacteriaceae	Phyllobacterium	Phyllobacterium bourgognense	20	23	22	20	26	24	20	10	21
Bacteria	Proteobacteria	Alphaproteobacteria	Rhizobiales	Phyllobacteriaceae	Phyllobacterium	Phyllobacterium sp. OV277	14	14	3	5	3	8	4	4	11
Bacteria	Proteobacteria	Alphaproteobacteria	Rhizobiales	Phyllobacteriaceae	Unclassified	Phyllobacteriaceae bacterium SYSU D60010	8	11	12	8	16	0	5	5	6
Bacteria	Proteobacteria	Alphaproteobacteria	Rhizobiales	Rhizobiaceae	Agrobacterium	Agrobacterium tumefaciens	9	3	17	13	24	15	15	20	9
Bacteria	Proteobacteria	Alphaproteobacteria	Rhizobiales	Rhizobiaceae	Agrobacterium	Agrobacterium vitis	15	22	28	27	25	33	13	9	20
Bacteria	Proteobacteria	Alphaproteobacteria	Rhizobiales	Rhizobiaceae	Kaistia	Kaistia granuli	56	84	21	17	20	15	12	15	50
Bacteria	Proteobacteria	Alphaproteobacteria	Rhizobiales	Rhizobiaceae	Liberibacter	Candidatus Liberibacter solanacearum	0	4	2	2	13	8	3	2	2
Bacteria	Proteobacteria	Alphaproteobacteria	Rhizobiales	Rhizobiaceae	Pararhizobium	Pararhizobium haloflavum	1814	2102	2391	1438	1886	1644	2002	1402	1784
Bacteria	Proteobacteria	Alphaproteobacteria	Rhizobiales	Rhizobiaceae	Rhizobium	Rhizobium etli	13	8	0	0	0	0	0	0	2
Bacteria	Proteobacteria	Alphaproteobacteria	Rhizobiales	Rhizobiaceae	Rhizobium	Rhizobium freirei	0	4	14	7	12	15	12	9	4
Bacteria	Proteobacteria	Alphaproteobacteria	Rhizobiales	Rhizobiaceae	Rhizobium	Rhizobium giardinii	0	0	30	14	23	5	24	23	0
Bacteria	Proteobacteria	Alphaproteobacteria	Rhizobiales	Rhizobiaceae	Rhizobium	Rhizobium leguminosarum	53	52	77	64	62	62	83	92	59
Bacteria	Proteobacteria	Alphaproteobacteria	Rhizobiales	Rhizobiaceae	Rhizobium	Rhizobium sp. 60-20	24	23	27	11	25	19	24	30	23
Bacteria	Proteobacteria	Alphaproteobacteria	Rhizobiales	Rhizobiaceae	Rhizobium	Rhizobium sp. CF142	4	0	0	3	3	3	0	0	1
Bacteria	Proteobacteria	Alphaproteobacteria	Rhizobiales	Rhizobiaceae	Rhizobium	Rhizobium sp. N122	8	2	26	18	15	10	15	23	2
Bacteria	Proteobacteria	Alphaproteobacteria	Rhizobiales	Rhizobiaceae	Rhizobium	Rhizobium sp. OK494	122	131	130	126	118	112	93	108	90
Bacteria	Proteobacteria	Alphaproteobacteria	Rhizobiales	Rhizobiaceae	Rhizobium	Rhizobium sp. R634	18	37	27	30	30	31	30	29	20
Bacteria	Proteobacteria	Alphaproteobacteria	Rhizobiales	Rhizobiaceae	Rhizobium	Rhizobium sp. R635	16	26	18	28	24	18	30	24	22
Bacteria	Proteobacteria	Alphaproteobacteria	Rhizobiales	Rhizobiaceae	Rhizobium	Rhizobium sp. Root483D2	12	10	14	14	13	14	14	13	13
Bacteria	Proteobacteria	Alphaproteobacteria	Rhizobiales	Rhizobiaceae	Rhizobium	Rhizobium sp. Root708	6	9	17	23	30	22	12	12	4
Bacteria	Proteobacteria	Alphaproteobacteria	Rhizobiales	Rhizobiaceae	Rhizobium	Rhizobium taibaishanense	15	14	9	5	9	7	7	8	11
Bacteria	Proteobacteria	Alphaproteobacteria	Rhizobiales	Rhizobiaceae	Rhizobium	Rhizobium tumorigenes	2	6	5	2	6	3	3	8	10
Bacteria	Proteobacteria	Alphaproteobacteria	Rhizobiales	Rhizobiaceae	Rhizobium	Rhizobium yanglingense	20	15	8	17	14	9	4	13	19
Bacteria	Proteobacteria	Alphaproteobacteria	Rhizobiales	Rhizobiaceae	Rhizobium	Unclassified	13	29	19	16	22	15	22	22	24
Bacteria	Proteobacteria	Alphaproteobacteria	Rhizobiales	Rhizobiaceae	Shinella	Shinella sp. HZN7	0	0	22	30	7	19	26	26	4
Bacteria	Proteobacteria	Alphaproteobacteria	Rhizobiales	Rhizobiaceae	Shinella	Shinella zoogloeoides	8	10	0	0	0	0	0	0	14
Bacteria	Proteobacteria	Alphaproteobacteria	Rhizobiales	Rhizobiaceae	Sinorhizobium	Sinorhizobium meliloti	29	16	43	42	41	33	24	54	30
Bacteria	Proteobacteria	Alphaproteobacteria	Rhizobiales	Rhizobiaceae	Sinorhizobium	Sinorhizobium saheli	5	5	22	17	13	8	12	20	9
Bacteria	Proteobacteria	Alphaproteobacteria	Rhizobiales	Rhodobiaceae	Amorphus	Amorphus coralli	4	6	9	10	12	7	10	11	6
Bacteria	Proteobacteria	Alphaproteobacteria	Rhizobiales	Salinarimonadaceae	Salinarimonas	Salinarimonas rosea	12	8	11	11	17	12	12	15	9
Bacteria	Proteobacteria	Alphaproteobacteria	Rhizobiales	Unclassified	Candidatus_Hodgkinia	Candidatus Hodgkinia cicadicola	9	10	10	11	6	5	4	6	6
Bacteria	Proteobacteria	Alphaproteobacteria	Rhizobiales	Unclassified	Candidatus_Tokpelaia	Candidatus Tokpelaia sp. JSC189	10	12	33	29	33	19	33	26	18
Bacteria	Proteobacteria	Alphaproteobacteria	Rhizobiales	Unclassified	Methylobrevis	Methylobrevis pamukkalensis	16	14	15	8	9	12	12	19	21
Bacteria	Proteobacteria	Alphaproteobacteria	Rhizobiales	Unclassified	Methyloceanibacter	Methyloceanibacter methanicus	7	14	11	19	20	9	18	11	25
Bacteria	Proteobacteria	Alphaproteobacteria	Rhizobiales	Unclassified	Unclassified	Rhizobiales bacterium	1038	1035	625	542	671	530	545	540	973
Bacteria	Proteobacteria	Alphaproteobacteria	Rhizobiales	Unclassified	Unclassified	Rhizobiales bacterium 62-17	13	8	0	0	0	0	0	0	3
Bacteria	Proteobacteria	Alphaproteobacteria	Rhizobiales	Unclassified	Unclassified	Rhizobiales bacterium GAS113	7	3	10	7	5	8	7	9	6
Bacteria	Proteobacteria	Alphaproteobacteria	Rhizobiales	Unclassified	Unclassified	Rhizobiales bacterium GAS188	6	6	14	5	5	11	19	16	8
Bacteria	Proteobacteria	Alphaproteobacteria	Rhizobiales	Unclassified	Unclassified	Rhizobiales bacterium YIM 77505	0	0	9	12	12	11	11	10	3
Bacteria	Proteobacteria	Alphaproteobacteria	Rhizobiales	Unclassified	Unclassified	Unclassified	78	76	65	64	68	59	65	56	97
Bacteria	Proteobacteria	Alphaproteobacteria	Rhizobiales	Xanthobacteraceae	Ancylobacter	Ancylobacter rudongensis	0	0	13	6	10	11	11	13	0
Bacteria	Proteobacteria	Alphaproteobacteria	Rhizobiales	Xanthobacteraceae	Labrys	Labrys sp. WJW	80	107	112	93	109	84	77	84	129
Bacteria	Proteobacteria	Alphaproteobacteria	Rhizobiales	Xanthobacteraceae	Xanthobacter	Xanthobacter sp. 91	0	0	13	2	6	6	12	5	2
Bacteria	Proteobacteria	Alphaproteobacteria	Rhodobacterales	Hyphomonadaceae	Henriciella	Henriciella litoralis	8	10	10	14	17	11	6	9	1
Bacteria	Proteobacteria	Alphaproteobacteria	Rhodobacterales	Hyphomonadaceae	Hyphomonas	Hyphomonas beringensis	0	0	12	16	5	9	17	14	0
Bacteria	Proteobacteria	Alphaproteobacteria	Rhodobacterales	Hyphomonadaceae	Hyphomonas	Hyphomonas neptunium	19	9	9	9	11	5	16	12	16
Bacteria	Proteobacteria	Alphaproteobacteria	Rhodobacterales	Hyphomonadaceae	Hyphomonas	Hyphomonas sp. 34-62-18	0	6	0	9	8	11	2	4	9
Bacteria	Proteobacteria	Alphaproteobacteria	Rhodobacterales	Hyphomonadaceae	Hyphomonas	Hyphomonas sp. BRH c22	0	8	7	8	12	2	9	7	4
Bacteria	Proteobacteria	Alphaproteobacteria	Rhodobacterales	Hyphomonadaceae	Hyphomonas	Hyphomonas sp. Mor2	3	2	31	26	17	27	15	26	2
Bacteria	Proteobacteria	Alphaproteobacteria	Rhodobacterales	Hyphomonadaceae	Robiginitomaculum	Robiginitomaculum sp.	40	34	37	33	51	32	42	35	38
Bacteria	Proteobacteria	Alphaproteobacteria	Rhodobacterales	Rhodobacteraceae	Aliiroseovarius	Aliiroseovarius pelagivivens	13	15	14	18	13	19	17	17	8
Bacteria	Proteobacteria	Alphaproteobacteria	Rhodobacterales	Rhodobacteraceae	Aquimixticola	Aquimixticola sp. Bin25-node5	17	10	9	14	9	14	11	12	6
Bacteria	Proteobacteria	Alphaproteobacteria	Rhodobacterales	Rhodobacteraceae	Defluviimonas	Defluviimonas alba	6	13	0	2	4	0	0	0	11
Bacteria	Proteobacteria	Alphaproteobacteria	Rhodobacterales	Rhodobacteraceae	Defluviimonas	Defluviimonas sp. MS2-2	3	13	0	3	2	9	3	3	3
Bacteria	Proteobacteria	Alphaproteobacteria	Rhodobacterales	Rhodobacteraceae	Dinoroseobacter	Dinoroseobacter shibae	67	66	50	64	62	49	55	56	62
Bacteria	Proteobacteria	Alphaproteobacteria	Rhodobacterales	Rhodobacteraceae	Donghicola	Donghicola tyrosinivorans	22	31	36	40	50	29	31	41	33
Bacteria	Proteobacteria	Alphaproteobacteria	Rhodobacterales	Rhodobacteraceae	Epibacterium	Epibacterium ulvae	6	7	2	3	0	0	0	0	6
Bacteria	Proteobacteria	Alphaproteobacteria	Rhodobacterales	Rhodobacteraceae	Falsirhodobacter	Falsirhodobacter sp. alg1	4	5	18	24	17	11	22	16	3
Bacteria	Proteobacteria	Alphaproteobacteria	Rhodobacterales	Rhodobacteraceae	Haematobacter	Haematobacter missouriensis	7	11	13	21	17	15	16	8	13
Bacteria	Proteobacteria	Alphaproteobacteria	Rhodobacterales	Rhodobacteraceae	Jannaschia	Jannaschia sp. CCS1	72	88	35	20	18	9	17	26	57
Bacteria	Proteobacteria	Alphaproteobacteria	Rhodobacterales	Rhodobacteraceae	Jhaorihella	Jhaorihella thermophila	17	18	16	20	21	25	19	23	23
Bacteria	Proteobacteria	Alphaproteobacteria	Rhodobacterales	Rhodobacteraceae	Labrenzia	Labrenzia alba	40	66	60	72	63	61	60	65	39
Bacteria	Proteobacteria	Alphaproteobacteria	Rhodobacterales	Rhodobacteraceae	Labrenzia	Labrenzia sp. DG1229	8	18	15	10	8	18	11	27	6
Bacteria	Proteobacteria	Alphaproteobacteria	Rhodobacterales	Rhodobacteraceae	Labrenzia	Labrenzia sp. EL143	8	14	17	25	12	8	10	16	6
Bacteria	Proteobacteria	Alphaproteobacteria	Rhodobacterales	Rhodobacteraceae	Labrenzia	Labrenzia sp. OB1	3	9	21	6	9	13	7	14	5
Bacteria	Proteobacteria	Alphaproteobacteria	Rhodobacterales	Rhodobacteraceae	Limimaricola	Limimaricola cinnabarinus	9	13	22	18	15	5	16	15	19
Bacteria	Proteobacteria	Alphaproteobacteria	Rhodobacterales	Rhodobacteraceae	Loktanella	Loktanella sp. DSM 29012	11	13	3	14	11	29	2	2	11
Bacteria	Proteobacteria	Alphaproteobacteria	Rhodobacterales	Rhodobacteraceae	Loktanella	Loktanella sp. S4079	34	35	62	74	59	67	54	55	48
Bacteria	Proteobacteria	Alphaproteobacteria	Rhodobacterales	Rhodobacteraceae	Marivita	Marivita geojedonensis	3	7	0	0	0	0	0	0	8
Bacteria	Proteobacteria	Alphaproteobacteria	Rhodobacterales	Rhodobacteraceae	Oceaniovalibus	Oceaniovalibus guishaninsula	27	32	25	10	13	14	18	17	34
Bacteria	Proteobacteria	Alphaproteobacteria	Rhodobacterales	Rhodobacteraceae	Palleronia	Palleronia marisminoris	17	16	0	0	0	0	0	0	22
Bacteria	Proteobacteria	Alphaproteobacteria	Rhodobacterales	Rhodobacteraceae	Pannonibacter	Pannonibacter indicus	6	2	14	10	13	5	9	19	6
Bacteria	Proteobacteria	Alphaproteobacteria	Rhodobacterales	Rhodobacteraceae	Paracoccus	Paracoccus alcaliphilus	7	11	15	16	25	11	16	13	11
Bacteria	Proteobacteria	Alphaproteobacteria	Rhodobacterales	Rhodobacteraceae	Paracoccus	Paracoccus aminovorans	7	15	14	10	19	7	12	6	17
Bacteria	Proteobacteria	Alphaproteobacteria	Rhodobacterales	Rhodobacteraceae	Paracoccus	Paracoccus saliphilus	34	45	32	25	19	14	22	29	42
Bacteria	Proteobacteria	Alphaproteobacteria	Rhodobacterales	Rhodobacteraceae	Pararhodobacter	Pararhodobacter sp. ZQ420	125	109	142	145	152	130	153	136	142
Bacteria	Proteobacteria	Alphaproteobacteria	Rhodobacterales	Rhodobacteraceae	Phaeobacter	Phaeobacter gallaeciensis	4	15	29	26	16	15	14	19	11
Bacteria	Proteobacteria	Alphaproteobacteria	Rhodobacterales	Rhodobacteraceae	Phaeobacter	Phaeobacter piscinae	6	2	15	10	14	16	6	13	0
Bacteria	Proteobacteria	Alphaproteobacteria	Rhodobacterales	Rhodobacteraceae	Phaeobacter	Unclassified	12	13	8	19	10	7	16	14	13
Bacteria	Proteobacteria	Alphaproteobacteria	Rhodobacterales	Rhodobacteraceae	Pontivivens	Pontivivens insulae	16	13	18	21	18	12	18	30	25
Bacteria	Proteobacteria	Alphaproteobacteria	Rhodobacterales	Rhodobacteraceae	Pseudooceanicola	Pseudooceanicola lipolyticus	10	8	7	2	7	7	2	4	13
Bacteria	Proteobacteria	Alphaproteobacteria	Rhodobacterales	Rhodobacteraceae	Pseudovibrio	Pseudovibrio sp. Ad46	8	6	0	0	1	0	0	1	8
Bacteria	Proteobacteria	Alphaproteobacteria	Rhodobacterales	Rhodobacteraceae	Pseudovibrio	Pseudovibrio sp. Tun.PSC04-5.I4	6	12	11	9	12	12	14	10	8
Bacteria	Proteobacteria	Alphaproteobacteria	Rhodobacterales	Rhodobacteraceae	Rhodobacter	Rhodobacter sp. BACL10 MAG-120910-bin24	8	3	2	0	0	0	2	2	14
Bacteria	Proteobacteria	Alphaproteobacteria	Rhodobacterales	Rhodobacteraceae	Roseibium	Roseibium sp. TrichSKD4	618	662	708	681	714	633	685	674	597
Bacteria	Proteobacteria	Alphaproteobacteria	Rhodobacterales	Rhodobacteraceae	Roseobacter	Roseobacter sp. AzwK-3b	8	25	1	1	2	1	3	4	19
Bacteria	Proteobacteria	Alphaproteobacteria	Rhodobacterales	Rhodobacteraceae	Roseovarius	Roseovarius aestuarii	9	30	12	19	19	21	15	21	13
Bacteria	Proteobacteria	Alphaproteobacteria	Rhodobacterales	Rhodobacteraceae	Roseovarius	Roseovarius mucosus	21	10	29	19	28	14	23	23	24
Bacteria	Proteobacteria	Alphaproteobacteria	Rhodobacterales	Rhodobacteraceae	Sagittula	Sagittula stellata	19	17	10	22	20	19	17	11	20
Bacteria	Proteobacteria	Alphaproteobacteria	Rhodobacterales	Rhodobacteraceae	Stappia	Stappia sp. ES.058	20	10	16	14	9	20	10	11	13
Bacteria	Proteobacteria	Alphaproteobacteria	Rhodobacterales	Rhodobacteraceae	Sulfitobacter	Sulfitobacter pseudonitzschiae	14	24	21	32	15	18	29	26	22
Bacteria	Proteobacteria	Alphaproteobacteria	Rhodobacterales	Rhodobacteraceae	Tabrizicola	Tabrizicola aquatica	6	6	0	7	4	6	0	0	16
Bacteria	Proteobacteria	Alphaproteobacteria	Rhodobacterales	Rhodobacteraceae	Tabrizicola	Tabrizicola sp. XJSP	0	0	0	0	0	0	3	2	0
Bacteria	Proteobacteria	Alphaproteobacteria	Rhodobacterales	Rhodobacteraceae	Thalassobius	Thalassobius sp. ZQ172	734	710	1097	1111	1158	957	1053	1027	739
Bacteria	Proteobacteria	Alphaproteobacteria	Rhodobacterales	Rhodobacteraceae	Thalassococcus	Thalassococcus sp. WRAS1	236	239	283	222	246	186	262	242	240
Bacteria	Proteobacteria	Alphaproteobacteria	Rhodobacterales	Rhodobacteraceae	Thalassococcus	Unclassified	14	15	21	18	15	8	22	29	7
Bacteria	Proteobacteria	Alphaproteobacteria	Rhodobacterales	Rhodobacteraceae	Unclassified	Rhodobacteraceae bacterium B17	7	3	14	3	17	9	13	13	2
Bacteria	Proteobacteria	Alphaproteobacteria	Rhodobacterales	Rhodobacteraceae	Unclassified	Rhodobacteraceae bacterium CCMM004	9	11	41	30	50	26	38	39	9
Bacteria	Proteobacteria	Alphaproteobacteria	Rhodobacterales	Rhodobacteraceae	Unclassified	Rhodobacteraceae bacterium CH30	9	9	8	2	11	4	7	6	5
Bacteria	Proteobacteria	Alphaproteobacteria	Rhodobacterales	Rhodobacteraceae	Unclassified	Rhodobacteraceae bacterium O448	17	18	25	20	15	20	21	25	23
Bacteria	Proteobacteria	Alphaproteobacteria	Rhodobacterales	Rhodobacteraceae	Unclassified	Unclassified	46	59	52	65	45	44	51	40	49
Bacteria	Proteobacteria	Alphaproteobacteria	Rhodobacterales	Rhodobacteraceae	Wenxinia	Wenxinia marina	10	17	25	13	11	17	15	13	21
Bacteria	Proteobacteria	Alphaproteobacteria	Rhodobacterales	Unclassified	Unclassified	Rhodobacterales bacterium 52 120 T64	18	12	17	12	21	13	20	7	21
Bacteria	Proteobacteria	Alphaproteobacteria	Rhodobacterales	Unclassified	Unclassified	Rhodobacterales bacterium 65-51	5	13	12	7	8	0	6	10	12
Bacteria	Proteobacteria	Alphaproteobacteria	Rhodospirillales	Acetobacteraceae	Acetobacter	Acetobacter aceti	120	120	74	87	75	122	67	83	189
Bacteria	Proteobacteria	Alphaproteobacteria	Rhodospirillales	Acetobacteraceae	Acetobacter	Acetobacter ascendens	25	22	30	14	35	24	17	16	36
Bacteria	Proteobacteria	Alphaproteobacteria	Rhodospirillales	Acetobacteraceae	Acetobacter	Acetobacter cibinongensis	15	22	11	20	21	9	22	17	9
Bacteria	Proteobacteria	Alphaproteobacteria	Rhodospirillales	Acetobacteraceae	Acetobacter	Acetobacter ghanensis	0	2	20	18	17	19	18	25	4
Bacteria	Proteobacteria	Alphaproteobacteria	Rhodospirillales	Acetobacteraceae	Acetobacter	Acetobacter indonesiensis	18	20	26	42	49	42	22	22	16
Bacteria	Proteobacteria	Alphaproteobacteria	Rhodospirillales	Acetobacteraceae	Acetobacter	Acetobacter malorum	0	0	0	0	0	4	2	0	0
Bacteria	Proteobacteria	Alphaproteobacteria	Rhodospirillales	Acetobacteraceae	Acetobacter	Acetobacter nitrogenifigens	9	13	34	17	27	24	24	31	13
Bacteria	Proteobacteria	Alphaproteobacteria	Rhodospirillales	Acetobacteraceae	Acetobacter	Acetobacter okinawensis	31	32	50	45	42	52	60	63	29
Bacteria	Proteobacteria	Alphaproteobacteria	Rhodospirillales	Acetobacteraceae	Acetobacter	Acetobacter orientalis	0	2	15	11	18	16	18	18	0
Bacteria	Proteobacteria	Alphaproteobacteria	Rhodospirillales	Acetobacteraceae	Acetobacter	Acetobacter orleanensis	0	0	0	0	0	9	0	0	0
Bacteria	Proteobacteria	Alphaproteobacteria	Rhodospirillales	Acetobacteraceae	Acetobacter	Acetobacter oryzifermentans	9	18	12	15	14	9	16	11	24
Bacteria	Proteobacteria	Alphaproteobacteria	Rhodospirillales	Acetobacteraceae	Acetobacter	Acetobacter pasteurianus	33	47	50	64	53	76	56	49	36
Bacteria	Proteobacteria	Alphaproteobacteria	Rhodospirillales	Acetobacteraceae	Acetobacter	Acetobacter persici	7	2	20	22	19	23	27	16	12
Bacteria	Proteobacteria	Alphaproteobacteria	Rhodospirillales	Acetobacteraceae	Acetobacter	Acetobacter pomorum	9	13	14	12	19	13	18	12	19
Bacteria	Proteobacteria	Alphaproteobacteria	Rhodospirillales	Acetobacteraceae	Acetobacter	Acetobacter sp. DmW 043	18	36	57	48	47	31	53	69	42
Bacteria	Proteobacteria	Alphaproteobacteria	Rhodospirillales	Acetobacteraceae	Acetobacter	Acetobacter sp. DsW 063	0	0	0	0	0	15	0	0	0
Bacteria	Proteobacteria	Alphaproteobacteria	Rhodospirillales	Acetobacteraceae	Acetobacter	Acetobacter sp. DsW 54	20	29	30	30	26	44	38	12	22
Bacteria	Proteobacteria	Alphaproteobacteria	Rhodospirillales	Acetobacteraceae	Acetobacter	Acetobacter syzygii	12	7	13	6	12	6	6	10	11
Bacteria	Proteobacteria	Alphaproteobacteria	Rhodospirillales	Acetobacteraceae	Acetobacter	Acetobacter tropicalis	3	7	7	9	6	27	5	0	6
Bacteria	Proteobacteria	Alphaproteobacteria	Rhodospirillales	Acetobacteraceae	Acetobacter	Unclassified	12	17	22	19	21	30	28	20	8
Bacteria	Proteobacteria	Alphaproteobacteria	Rhodospirillales	Acetobacteraceae	Acidisphaera	Acidisphaera rubrifaciens	25	11	21	15	19	19	12	19	19
Bacteria	Proteobacteria	Alphaproteobacteria	Rhodospirillales	Acetobacteraceae	Acidocella	Acidocella aminolytica	87	7	22	24	20	13	17	20	8
Bacteria	Proteobacteria	Alphaproteobacteria	Rhodospirillales	Acetobacteraceae	Acidomonas	Acidomonas methanolica	96	119	223	207	233	166	214	189	146
Bacteria	Proteobacteria	Alphaproteobacteria	Rhodospirillales	Acetobacteraceae	Asaia	Asaia astilbis	219	211	255	260	263	242	259	244	241
Bacteria	Proteobacteria	Alphaproteobacteria	Rhodospirillales	Acetobacteraceae	Asaia	Asaia bogorensis	24511	27072	30198	29000	31409	26751	28318	28151	24959
Bacteria	Proteobacteria	Alphaproteobacteria	Rhodospirillales	Acetobacteraceae	Asaia	Asaia platycodi	7168	7923	8152	8469	8515	7904	7817	8165	7402
Bacteria	Proteobacteria	Alphaproteobacteria	Rhodospirillales	Acetobacteraceae	Asaia	Asaia prunellae	624	644	501	588	634	541	471	499	608
Bacteria	Proteobacteria	Alphaproteobacteria	Rhodospirillales	Acetobacteraceae	Asaia	Asaia sp. SF2.1	12672	14093	15790	15677	16918	14231	15126	15045	13341
Bacteria	Proteobacteria	Alphaproteobacteria	Rhodospirillales	Acetobacteraceae	Asaia	Asaia sp. W19	2261	2469	2498	2624	2693	2256	2393	2508	2465
Bacteria	Proteobacteria	Alphaproteobacteria	Rhodospirillales	Acetobacteraceae	Asaia	Asaia sp. aP75	15	13	16	9	18	13	13	11	16
Bacteria	Proteobacteria	Alphaproteobacteria	Rhodospirillales	Acetobacteraceae	Asaia	Unclassified	61174	66560	64753	64570	67783	60263	61390	61674	64260
Bacteria	Proteobacteria	Alphaproteobacteria	Rhodospirillales	Acetobacteraceae	Belnapia	Belnapia moabensis	18	17	24	17	25	18	16	15	20
Bacteria	Proteobacteria	Alphaproteobacteria	Rhodospirillales	Acetobacteraceae	Belnapia	Belnapia rosea	7	16	0	5	7	2	2	2	15
Bacteria	Proteobacteria	Alphaproteobacteria	Rhodospirillales	Acetobacteraceae	Bombella	Bombella intestini	9	18	0	3	6	6	0	2	9
Bacteria	Proteobacteria	Alphaproteobacteria	Rhodospirillales	Acetobacteraceae	Commensalibacter	Commensalibacter intestini	19	23	22	29	9	12	20	21	11
Bacteria	Proteobacteria	Alphaproteobacteria	Rhodospirillales	Acetobacteraceae	Gluconacetobacter	Gluconacetobacter diazotrophicus	284	318	339	338	284	262	292	295	294
Bacteria	Proteobacteria	Alphaproteobacteria	Rhodospirillales	Acetobacteraceae	Gluconacetobacter	Gluconacetobacter entanii	17	13	24	24	26	12	26	21	17
Bacteria	Proteobacteria	Alphaproteobacteria	Rhodospirillales	Acetobacteraceae	Gluconacetobacter	Gluconacetobacter liquefaciens	4	3	13	17	15	17	14	21	12
Bacteria	Proteobacteria	Alphaproteobacteria	Rhodospirillales	Acetobacteraceae	Gluconacetobacter	Gluconacetobacter sp. SXCC-1	179	209	308	375	325	302	296	342	265
Bacteria	Proteobacteria	Alphaproteobacteria	Rhodospirillales	Acetobacteraceae	Gluconobacter	Gluconobacter albidus	95	134	166	179	174	143	162	173	127
Bacteria	Proteobacteria	Alphaproteobacteria	Rhodospirillales	Acetobacteraceae	Gluconobacter	Gluconobacter cerinus	42	42	38	42	58	71	42	33	49
Bacteria	Proteobacteria	Alphaproteobacteria	Rhodospirillales	Acetobacteraceae	Gluconobacter	Gluconobacter frateurii	7	10	24	22	11	21	26	19	14
Bacteria	Proteobacteria	Alphaproteobacteria	Rhodospirillales	Acetobacteraceae	Gluconobacter	Gluconobacter japonicus	485	579	537	592	588	490	507	556	559
Bacteria	Proteobacteria	Alphaproteobacteria	Rhodospirillales	Acetobacteraceae	Gluconobacter	Gluconobacter kondonii	75	79	87	88	106	90	92	88	71
Bacteria	Proteobacteria	Alphaproteobacteria	Rhodospirillales	Acetobacteraceae	Gluconobacter	Gluconobacter oxydans	391	471	458	467	487	436	451	451	413
Bacteria	Proteobacteria	Alphaproteobacteria	Rhodospirillales	Acetobacteraceae	Gluconobacter	Gluconobacter sp. DsW 058	8	15	7	9	13	21	5	7	12
Bacteria	Proteobacteria	Alphaproteobacteria	Rhodospirillales	Acetobacteraceae	Gluconobacter	Gluconobacter thailandicus	4268	4385	4976	5151	5243	4740	4909	5062	4409
Bacteria	Proteobacteria	Alphaproteobacteria	Rhodospirillales	Acetobacteraceae	Granulibacter	Granulibacter bethesdensis	89	78	100	92	85	72	101	100	75
Bacteria	Proteobacteria	Alphaproteobacteria	Rhodospirillales	Acetobacteraceae	Humitalea	Humitalea rosea	22	13	21	13	10	7	11	8	10
Bacteria	Proteobacteria	Alphaproteobacteria	Rhodospirillales	Acetobacteraceae	Komagataeibacter	Komagataeibacter europaeus	24	21	71	35	46	39	39	38	37
Bacteria	Proteobacteria	Alphaproteobacteria	Rhodospirillales	Acetobacteraceae	Komagataeibacter	Komagataeibacter hansenii	2	4	14	15	16	18	17	25	7
Bacteria	Proteobacteria	Alphaproteobacteria	Rhodospirillales	Acetobacteraceae	Komagataeibacter	Komagataeibacter intermedius	55	54	70	85	70	62	96	53	59
Bacteria	Proteobacteria	Alphaproteobacteria	Rhodospirillales	Acetobacteraceae	Komagataeibacter	Komagataeibacter kakiaceti	15	5	16	13	10	10	4	15	7
Bacteria	Proteobacteria	Alphaproteobacteria	Rhodospirillales	Acetobacteraceae	Komagataeibacter	Komagataeibacter maltaceti	18	19	15	16	32	20	12	15	19
Bacteria	Proteobacteria	Alphaproteobacteria	Rhodospirillales	Acetobacteraceae	Komagataeibacter	Komagataeibacter medellinensis	11	19	17	12	23	20	20	11	19
Bacteria	Proteobacteria	Alphaproteobacteria	Rhodospirillales	Acetobacteraceae	Komagataeibacter	Komagataeibacter saccharivorans	35	79	82	85	107	88	71	85	65
Bacteria	Proteobacteria	Alphaproteobacteria	Rhodospirillales	Acetobacteraceae	Komagataeibacter	Komagataeibacter sp. AV 382	22	24	32	20	25	15	22	27	18
Bacteria	Proteobacteria	Alphaproteobacteria	Rhodospirillales	Acetobacteraceae	Komagataeibacter	Komagataeibacter swingsii	8	16	3	8	3	0	9	6	18
Bacteria	Proteobacteria	Alphaproteobacteria	Rhodospirillales	Acetobacteraceae	Komagataeibacter	Komagataeibacter xylinus	9	6	15	17	12	19	14	17	6
Bacteria	Proteobacteria	Alphaproteobacteria	Rhodospirillales	Acetobacteraceae	Komagataeibacter	Unclassified	2	2	2	9	7	13	2	0	2
Bacteria	Proteobacteria	Alphaproteobacteria	Rhodospirillales	Acetobacteraceae	Kozakia	Kozakia baliensis	63	71	97	110	88	97	85	109	77
Bacteria	Proteobacteria	Alphaproteobacteria	Rhodospirillales	Acetobacteraceae	Neoasaia	Neoasaia chiangmaiensis	98	123	97	78	90	93	80	72	104
Bacteria	Proteobacteria	Alphaproteobacteria	Rhodospirillales	Acetobacteraceae	Neokomagataea	Neokomagataea thailandica	0	0	2	0	0	0	1	5	0
Bacteria	Proteobacteria	Alphaproteobacteria	Rhodospirillales	Acetobacteraceae	Roseomonas	Roseomonas gilardii	61	83	85	70	61	62	67	97	69
Bacteria	Proteobacteria	Alphaproteobacteria	Rhodospirillales	Acetobacteraceae	Roseomonas	Roseomonas stagni	12	12	13	17	27	19	23	17	9
Bacteria	Proteobacteria	Alphaproteobacteria	Rhodospirillales	Acetobacteraceae	Saccharibacter	Saccharibacter sp. AM169	732	834	446	367	497	390	390	363	457
Bacteria	Proteobacteria	Alphaproteobacteria	Rhodospirillales	Acetobacteraceae	Tanticharoenia	Tanticharoenia sakaeratensis	29	51	47	45	52	61	77	47	42
Bacteria	Proteobacteria	Alphaproteobacteria	Rhodospirillales	Acetobacteraceae	Unclassified	Unclassified	148	168	215	202	207	184	250	193	215
Bacteria	Proteobacteria	Alphaproteobacteria	Rhodospirillales	Acetobacteraceae	Zavarzinia	Zavarzinia compransoris	2	4	9	14	13	10	22	19	2
Bacteria	Proteobacteria	Alphaproteobacteria	Rhodospirillales	Geminicoccaceae	Geminicoccus	Geminicoccus roseus	13	22	18	24	12	13	18	15	14
Bacteria	Proteobacteria	Alphaproteobacteria	Rhodospirillales	Rhodospirillaceae	Aestuariispira	Aestuariispira insulae	2	1	17	8	10	10	12	10	1
Bacteria	Proteobacteria	Alphaproteobacteria	Rhodospirillales	Rhodospirillaceae	Azospirillum	Azospirillum halopraeferens	16	15	18	20	19	13	17	19	21
Bacteria	Proteobacteria	Alphaproteobacteria	Rhodospirillales	Rhodospirillaceae	Azospirillum	Azospirillum oryzae	20	28	19	16	20	15	20	25	25
Bacteria	Proteobacteria	Alphaproteobacteria	Rhodospirillales	Rhodospirillaceae	Azospirillum	Azospirillum sp. 47 25	2	0	19	0	0	0	13	15	4
Bacteria	Proteobacteria	Alphaproteobacteria	Rhodospirillales	Rhodospirillaceae	Azospirillum	Azospirillum sp. B4	12	17	20	19	23	18	18	11	15
Bacteria	Proteobacteria	Alphaproteobacteria	Rhodospirillales	Rhodospirillaceae	Azospirillum	Azospirillum sp. CAG:239	9	15	5	11	10	29	0	2	13
Bacteria	Proteobacteria	Alphaproteobacteria	Rhodospirillales	Rhodospirillaceae	Azospirillum	Azospirillum sp. CFH 70021	4	5	17	14	16	12	20	23	13
Bacteria	Proteobacteria	Alphaproteobacteria	Rhodospirillales	Rhodospirillaceae	Azospirillum	Azospirillum sp. TSO5	7	15	18	12	7	18	15	8	6
Bacteria	Proteobacteria	Alphaproteobacteria	Rhodospirillales	Rhodospirillaceae	Caenispirillum	Caenispirillum salinarum	20	7	16	20	21	15	23	25	11
Bacteria	Proteobacteria	Alphaproteobacteria	Rhodospirillales	Rhodospirillaceae	Caenispirillum	Unclassified	11	20	15	13	17	16	14	19	15
Bacteria	Proteobacteria	Alphaproteobacteria	Rhodospirillales	Rhodospirillaceae	Candidatus_Endolissoclinum	Candidatus Endolissoclinum sp. TMED55	21	30	35	26	44	34	34	34	20
Bacteria	Proteobacteria	Alphaproteobacteria	Rhodospirillales	Rhodospirillaceae	Elstera	Elstera litoralis	14	21	16	22	25	20	18	20	12
Bacteria	Proteobacteria	Alphaproteobacteria	Rhodospirillales	Rhodospirillaceae	Insolitispirillum	Insolitispirillum peregrinum	11	19	19	21	33	18	12	21	28
Bacteria	Proteobacteria	Alphaproteobacteria	Rhodospirillales	Rhodospirillaceae	Magnetospirillum	Magnetospirillum caucaseum	18	20	5	8	4	9	6	0	16
Bacteria	Proteobacteria	Alphaproteobacteria	Rhodospirillales	Rhodospirillaceae	Nitrospirillum	Nitrospirillum amazonense	11	14	11	16	13	10	12	10	11
Bacteria	Proteobacteria	Alphaproteobacteria	Rhodospirillales	Rhodospirillaceae	Oceanibaculum	Oceanibaculum indicum	19	11	8	13	7	13	6	13	21
Bacteria	Proteobacteria	Alphaproteobacteria	Rhodospirillales	Rhodospirillaceae	Oceanibaculum	Oceanibaculum pacificum	21	19	40	48	45	43	47	42	19
Bacteria	Proteobacteria	Alphaproteobacteria	Rhodospirillales	Rhodospirillaceae	Skermanella	Skermanella stibiiresistens	21	13	18	22	35	20	25	18	20
Bacteria	Proteobacteria	Alphaproteobacteria	Rhodospirillales	Rhodospirillaceae	Thalassospira	Thalassospira alkalitolerans	19	15	18	13	20	13	17	14	11
Bacteria	Proteobacteria	Alphaproteobacteria	Rhodospirillales	Rhodospirillaceae	Thalassospira	Thalassospira marina	3	4	16	24	20	13	18	13	4
Bacteria	Proteobacteria	Alphaproteobacteria	Rhodospirillales	Rhodospirillaceae	Thalassospira	Thalassospira profundimaris	143	38	52	52	57	47	52	53	47
Bacteria	Proteobacteria	Alphaproteobacteria	Rhodospirillales	Rhodospirillaceae	Thalassospira	Thalassospira sp. MCCC 1A01428	14	20	10	11	22	11	16	16	19
Bacteria	Proteobacteria	Alphaproteobacteria	Rhodospirillales	Rhodospirillaceae	Thalassospira	Thalassospira xiamenensis	34	38	34	25	33	30	31	27	35
Bacteria	Proteobacteria	Alphaproteobacteria	Rhodospirillales	Rhodospirillaceae	Thalassospira	Unclassified	0	6	28	14	24	22	16	21	0
Bacteria	Proteobacteria	Alphaproteobacteria	Rhodospirillales	Rhodospirillaceae	Unclassified	Rhodospirillaceae bacterium	4	10	0	0	0	0	0	0	4
Bacteria	Proteobacteria	Alphaproteobacteria	Rhodospirillales	Rhodospirillaceae	Unclassified	Rhodospirillaceae bacterium SYSU D60006	282	271	320	261	363	226	273	271	771
Bacteria	Proteobacteria	Alphaproteobacteria	Rhodospirillales	Rhodospirillaceae	Unclassified	Rhodospirillaceae bacterium SYSU D60009	20	17	0	0	0	2	0	0	14
Bacteria	Proteobacteria	Alphaproteobacteria	Rhodospirillales	Rhodospirillaceae	Unclassified	Rhodospirillaceae bacterium SYSU D60014	26	32	22	26	20	20	17	16	36
Bacteria	Proteobacteria	Alphaproteobacteria	Rhodospirillales	Rhodospirillaceae	Unclassified	Rhodospirillaceae bacterium Spongia-Bin9	0	4	13	20	8	5	25	7	8
Bacteria	Proteobacteria	Alphaproteobacteria	Rhodospirillales	Rhodospirillaceae	Unclassified	Rhodospirillaceae bacterium TMED167	21	16	18	16	22	27	26	16	19
Bacteria	Proteobacteria	Alphaproteobacteria	Rhodospirillales	Rhodospirillaceae	Unclassified	Rhodospirillaceae bacterium TMED256	6	9	0	0	0	0	0	0	4
Bacteria	Proteobacteria	Alphaproteobacteria	Rhodospirillales	Unclassified	Enhydrobacter	Enhydrobacter aerosaccus	13	21	22	13	19	7	10	16	4
Bacteria	Proteobacteria	Alphaproteobacteria	Rhodospirillales	Unclassified	Unclassified	Rhodospirillales bacterium 35-66-84	8	11	13	12	11	11	19	22	17
Bacteria	Proteobacteria	Alphaproteobacteria	Rhodospirillales	Unclassified	Unclassified	Rhodospirillales bacterium 69-11	15	9	26	15	18	9	19	20	21
Bacteria	Proteobacteria	Alphaproteobacteria	Rhodospirillales	Unclassified	Unclassified	Rhodospirillales bacterium SCN 65-16	15	13	13	18	15	20	15	13	22
Bacteria	Proteobacteria	Alphaproteobacteria	Rhodospirillales	Unclassified	Unclassified	Unclassified	2	2	0	0	0	0	0	0	4
Bacteria	Proteobacteria	Alphaproteobacteria	Rickettsiales	Anaplasmataceae	Anaplasma	Anaplasma phagocytophilum	501	542	621	547	601	448	576	557	520
Bacteria	Proteobacteria	Alphaproteobacteria	Rickettsiales	Anaplasmataceae	Anaplasma	Unclassified	2	3	0	0	0	0	2	0	5
Bacteria	Proteobacteria	Alphaproteobacteria	Rickettsiales	Anaplasmataceae	Ehrlichia	Ehrlichia minasensis	128	122	147	152	145	118	119	145	139
Bacteria	Proteobacteria	Alphaproteobacteria	Rickettsiales	Anaplasmataceae	Wolbachia	Unclassified	37283	40094	38411	37179	38756	34028	36912	36748	38878
Bacteria	Proteobacteria	Alphaproteobacteria	Rickettsiales	Anaplasmataceae	Wolbachia	Wolbachia endosymbiont of Armadillidium vulgare	13	19	28	35	35	29	37	38	24
Bacteria	Proteobacteria	Alphaproteobacteria	Rickettsiales	Anaplasmataceae	Wolbachia	Wolbachia endosymbiont of Bemisia tabaci	77	80	109	85	98	84	98	87	89
Bacteria	Proteobacteria	Alphaproteobacteria	Rickettsiales	Anaplasmataceae	Wolbachia	Wolbachia endosymbiont of Cadra cautella	29	41	74	40	49	31	60	51	32
Bacteria	Proteobacteria	Alphaproteobacteria	Rickettsiales	Anaplasmataceae	Wolbachia	Wolbachia endosymbiont of Callosobruchus chinensis	15	20	18	14	18	18	17	16	28
Bacteria	Proteobacteria	Alphaproteobacteria	Rickettsiales	Anaplasmataceae	Wolbachia	Wolbachia endosymbiont of Culex molestus	641	692	731	823	835	736	682	738	717
Bacteria	Proteobacteria	Alphaproteobacteria	Rickettsiales	Anaplasmataceae	Wolbachia	Wolbachia endosymbiont of Culex pipiens	37	39	55	73	61	53	73	68	50
Bacteria	Proteobacteria	Alphaproteobacteria	Rickettsiales	Anaplasmataceae	Wolbachia	Wolbachia endosymbiont of Culex pipiens molestus	114	130	73	94	75	72	82	109	116
Bacteria	Proteobacteria	Alphaproteobacteria	Rickettsiales	Anaplasmataceae	Wolbachia	Wolbachia endosymbiont of Culex quinquefasciatus	10004	11285	15467	15039	15514	13031	14583	14857	10941
Bacteria	Proteobacteria	Alphaproteobacteria	Rickettsiales	Anaplasmataceae	Wolbachia	Wolbachia endosymbiont of Cylisticus convexus	65	65	61	53	60	39	44	63	79
Bacteria	Proteobacteria	Alphaproteobacteria	Rickettsiales	Anaplasmataceae	Wolbachia	Wolbachia endosymbiont of Dactylopius coccus	40	38	43	33	34	27	30	41	60
Bacteria	Proteobacteria	Alphaproteobacteria	Rickettsiales	Anaplasmataceae	Wolbachia	Wolbachia endosymbiont of Diaphorina citri	19	31	60	35	45	40	53	25	22
Bacteria	Proteobacteria	Alphaproteobacteria	Rickettsiales	Anaplasmataceae	Wolbachia	Wolbachia endosymbiont of Drosophila ananassae	21365	22999	20925	19882	21129	17945	19227	19380	20506
Bacteria	Proteobacteria	Alphaproteobacteria	Rickettsiales	Anaplasmataceae	Wolbachia	Wolbachia endosymbiont of Drosophila incompta	6	6	19	16	8	10	19	16	7
Bacteria	Proteobacteria	Alphaproteobacteria	Rickettsiales	Anaplasmataceae	Wolbachia	Wolbachia endosymbiont of Drosophila melanogaster	523	642	512	488	522	462	479	483	540
Bacteria	Proteobacteria	Alphaproteobacteria	Rickettsiales	Anaplasmataceae	Wolbachia	Wolbachia endosymbiont of Drosophila simulans	198	249	215	295	262	240	226	232	235
Bacteria	Proteobacteria	Alphaproteobacteria	Rickettsiales	Anaplasmataceae	Wolbachia	Wolbachia endosymbiont of Folsomia candida	586	662	702	688	771	600	636	681	598
Bacteria	Proteobacteria	Alphaproteobacteria	Rickettsiales	Anaplasmataceae	Wolbachia	Wolbachia endosymbiont of Glossina morsitans morsitans	27	44	26	39	36	24	19	30	32
Bacteria	Proteobacteria	Alphaproteobacteria	Rickettsiales	Anaplasmataceae	Wolbachia	Wolbachia endosymbiont of Laodelphax striatella	20	24	13	10	9	7	26	17	12
Bacteria	Proteobacteria	Alphaproteobacteria	Rickettsiales	Anaplasmataceae	Wolbachia	Wolbachia endosymbiont of Nasonia vitripennis	13	14	17	9	12	9	26	15	11
Bacteria	Proteobacteria	Alphaproteobacteria	Rickettsiales	Anaplasmataceae	Wolbachia	Wolbachia endosymbiont of Nomada flava	6	4	6	5	4	7	5	6	4
Bacteria	Proteobacteria	Alphaproteobacteria	Rickettsiales	Anaplasmataceae	Wolbachia	Wolbachia endosymbiont of Nomada leucophthalma	8	16	16	9	20	11	14	17	17
Bacteria	Proteobacteria	Alphaproteobacteria	Rickettsiales	Anaplasmataceae	Wolbachia	Wolbachia endosymbiont of Operophtera brumata	8	12	8	6	3	6	3	5	4
Bacteria	Proteobacteria	Alphaproteobacteria	Rickettsiales	Anaplasmataceae	Wolbachia	Wolbachia endosymbiont of Trichogramma pretiosum	72	81	106	85	94	88	90	104	88
Bacteria	Proteobacteria	Alphaproteobacteria	Rickettsiales	Anaplasmataceae	Wolbachia	Wolbachia pipientis	11782	12485	15220	13663	14180	12332	14695	14830	12628
Bacteria	Proteobacteria	Alphaproteobacteria	Rickettsiales	Anaplasmataceae	Wolbachia	Wolbachia sp.	21	26	20	11	19	14	27	19	20
Bacteria	Proteobacteria	Alphaproteobacteria	Rickettsiales	Anaplasmataceae	Wolbachia	Wolbachia sp. wRi	13	15	24	26	14	13	18	16	14
Bacteria	Proteobacteria	Alphaproteobacteria	Rickettsiales	Anaplasmataceae	Wolbachia	Wolbachia sp. wTai	10	12	28	9	19	11	16	15	9
Bacteria	Proteobacteria	Alphaproteobacteria	Rickettsiales	Candidatus_Midichloriaceae	Candidatus_Jidaibacter	Candidatus Jidaibacter acanthamoeba	14	21	19	23	18	12	15	24	24
Bacteria	Proteobacteria	Alphaproteobacteria	Rickettsiales	Rickettsiaceae	Rickettsia	Rickettsia amblyommatis	160	209	160	141	155	145	128	152	172
Bacteria	Proteobacteria	Alphaproteobacteria	Rickettsiales	Rickettsiaceae	Unclassified	Rickettsiaceae bacterium	10149	10765	11276	11359	11413	10565	10939	11117	10604
Bacteria	Proteobacteria	Alphaproteobacteria	Rickettsiales	Unclassified	Anaplasma	Unclassified	0	7	16	15	10	11	11	19	23
Bacteria	Proteobacteria	Alphaproteobacteria	Rickettsiales	Unclassified	Candidatus_Marinoinvertebrata	Candidatus Marinoinvertebrata rohwerii	9	9	37	3	12	4	23	26	5
Bacteria	Proteobacteria	Alphaproteobacteria	Rickettsiales	Unclassified	Unclassified	Rickettsiales bacterium	27	36	28	24	35	32	29	37	46
Bacteria	Proteobacteria	Alphaproteobacteria	Rickettsiales	Unclassified	Unclassified	Unclassified	11	13	28	15	22	19	25	24	7
Bacteria	Proteobacteria	Alphaproteobacteria	Sneathiellales	Sneathiellaceae	Sneathiella	Sneathiella glossodoripedis	14	15	19	9	21	11	13	21	8
Bacteria	Proteobacteria	Alphaproteobacteria	Sphingomonadales	Erythrobacteraceae	Altererythrobacter	Altererythrobacter ishigakiensis	8	12	10	15	17	18	12	17	20
Bacteria	Proteobacteria	Alphaproteobacteria	Sphingomonadales	Erythrobacteraceae	Altererythrobacter	Altererythrobacter sp. Ery1	20	13	16	20	12	19	23	31	17
Bacteria	Proteobacteria	Alphaproteobacteria	Sphingomonadales	Erythrobacteraceae	Altererythrobacter	Altererythrobacter sp. HN-Y73	13	15	0	0	0	0	0	0	9
Bacteria	Proteobacteria	Alphaproteobacteria	Sphingomonadales	Erythrobacteraceae	Croceicoccus	Croceicoccus marinus	35	61	35	41	51	36	37	45	59
Bacteria	Proteobacteria	Alphaproteobacteria	Sphingomonadales	Erythrobacteraceae	Erythrobacter	Erythrobacter lutimaris	395	456	462	502	563	422	519	540	434
Bacteria	Proteobacteria	Alphaproteobacteria	Sphingomonadales	Erythrobacteraceae	Erythrobacter	Erythrobacter sp. SCN 62-14	10	7	0	2	0	0	2	1	7
Bacteria	Proteobacteria	Alphaproteobacteria	Sphingomonadales	Erythrobacteraceae	Erythrobacter	Erythrobacter sp. SG61-1L	12	5	25	28	20	24	26	15	7
Bacteria	Proteobacteria	Alphaproteobacteria	Sphingomonadales	Erythrobacteraceae	Porphyrobacter	Porphyrobacter sp. HT-58-2	23	19	16	21	20	16	31	23	25
Bacteria	Proteobacteria	Alphaproteobacteria	Sphingomonadales	Erythrobacteraceae	Unclassified	Unclassified	15	11	19	18	13	9	13	21	16
Bacteria	Proteobacteria	Alphaproteobacteria	Sphingomonadales	Sphingomonadaceae	Citromicrobium	Citromicrobium sp. JLT1363	0	0	18	30	22	19	21	18	0
Bacteria	Proteobacteria	Alphaproteobacteria	Sphingomonadales	Sphingomonadaceae	Novosphingobium	Novosphingobium capsulatum	20	17	16	34	46	24	17	15	21
Bacteria	Proteobacteria	Alphaproteobacteria	Sphingomonadales	Sphingomonadaceae	Novosphingobium	Novosphingobium guangzhouense	4	11	0	9	5	3	0	0	14
Bacteria	Proteobacteria	Alphaproteobacteria	Sphingomonadales	Sphingomonadaceae	Novosphingobium	Novosphingobium resinovorum	12	8	15	15	14	6	12	13	20
Bacteria	Proteobacteria	Alphaproteobacteria	Sphingomonadales	Sphingomonadaceae	Novosphingobium	Novosphingobium sp.	13	7	7	6	7	7	12	8	10
Bacteria	Proteobacteria	Alphaproteobacteria	Sphingomonadales	Sphingomonadaceae	Novosphingobium	Novosphingobium sp. 32-60-15	17	15	2	5	2	0	2	2	11
Bacteria	Proteobacteria	Alphaproteobacteria	Sphingomonadales	Sphingomonadaceae	Novosphingobium	Novosphingobium sp. AAP93	14	13	23	30	30	32	24	16	9
Bacteria	Proteobacteria	Alphaproteobacteria	Sphingomonadales	Sphingomonadaceae	Novosphingobium	Novosphingobium sp. MBES04	5	4	0	0	0	0	0	0	0
Bacteria	Proteobacteria	Alphaproteobacteria	Sphingomonadales	Sphingomonadaceae	Novosphingobium	Novosphingobium sp. Rr 2-17	8	8	11	10	15	8	17	12	8
Bacteria	Proteobacteria	Alphaproteobacteria	Sphingomonadales	Sphingomonadaceae	Pacificimonas	Pacificimonas flava	54	62	74	88	78	69	85	94	40
Bacteria	Proteobacteria	Alphaproteobacteria	Sphingomonadales	Sphingomonadaceae	Sphingobium	Sphingobium chlorophenolicum	0	6	8	2	2	2	2	4	13
Bacteria	Proteobacteria	Alphaproteobacteria	Sphingomonadales	Sphingomonadaceae	Sphingobium	Sphingobium sp. C100	4	9	17	24	17	10	22	32	7
Bacteria	Proteobacteria	Alphaproteobacteria	Sphingomonadales	Sphingomonadaceae	Sphingobium	Sphingobium sp. SCG-1	15	21	19	36	22	27	20	25	16
Bacteria	Proteobacteria	Alphaproteobacteria	Sphingomonadales	Sphingomonadaceae	Sphingobium	Sphingobium yanoikuyae	2	3	2	0	2	10	2	0	0
Bacteria	Proteobacteria	Alphaproteobacteria	Sphingomonadales	Sphingomonadaceae	Sphingomonas	Sphingomonas adhaesiva	20	12	17	17	25	15	13	13	16
Bacteria	Proteobacteria	Alphaproteobacteria	Sphingomonadales	Sphingomonadaceae	Sphingomonas	Sphingomonas ginsenosidimutans	7	8	0	2	2	4	0	0	8
Bacteria	Proteobacteria	Alphaproteobacteria	Sphingomonadales	Sphingomonadaceae	Sphingomonas	Sphingomonas haloaromaticamans	12	13	0	0	0	0	0	0	15
Bacteria	Proteobacteria	Alphaproteobacteria	Sphingomonadales	Sphingomonadaceae	Sphingomonas	Sphingomonas mali	6	26	4	3	3	12	3	0	25
Bacteria	Proteobacteria	Alphaproteobacteria	Sphingomonadales	Sphingomonadaceae	Sphingomonas	Sphingomonas sp.	19	44	42	46	41	40	36	28	29
Bacteria	Proteobacteria	Alphaproteobacteria	Sphingomonadales	Sphingomonadaceae	Sphingomonas	Sphingomonas sp. 32-62-10	8	27	4	4	4	6	2	2	16
Bacteria	Proteobacteria	Alphaproteobacteria	Sphingomonadales	Sphingomonadaceae	Sphingomonas	Sphingomonas sp. KC8	7	0	0	0	0	0	0	0	2
Bacteria	Proteobacteria	Alphaproteobacteria	Sphingomonadales	Sphingomonadaceae	Sphingomonas	Sphingomonas sp. PR090111-T3T-6A	5	3	5	11	9	8	4	6	7
Bacteria	Proteobacteria	Alphaproteobacteria	Sphingomonadales	Sphingomonadaceae	Sphingomonas	Sphingomonas wittichii	14	22	17	24	25	23	19	21	23
Bacteria	Proteobacteria	Alphaproteobacteria	Sphingomonadales	Sphingomonadaceae	Sphingomonas	Unclassified	6	4	6	8	6	9	5	6	7
Bacteria	Proteobacteria	Alphaproteobacteria	Sphingomonadales	Sphingomonadaceae	Sphingorhabdus	Sphingorhabdus sp. EL138	4	13	8	4	10	11	13	5	7
Bacteria	Proteobacteria	Alphaproteobacteria	Sphingomonadales	Sphingomonadaceae	Unclassified	Sphingomonadaceae bacterium	49	51	30	39	47	43	33	43	39
Bacteria	Proteobacteria	Alphaproteobacteria	Sphingomonadales	Sphingomonadaceae	Unclassified	Sphingomonadaceae bacterium KCTC 52944	25	40	42	40	43	33	21	38	44
Bacteria	Proteobacteria	Alphaproteobacteria	Sphingomonadales	Sphingomonadaceae	Zymomonas	Zymomonas mobilis	12	18	33	39	44	37	41	31	10
Bacteria	Proteobacteria	Alphaproteobacteria	Sphingomonadales	Unclassified	Unclassified	Sphingomonadales bacterium	13	10	6	9	8	11	4	8	7
Bacteria	Proteobacteria	Alphaproteobacteria	Sphingomonadales	Unclassified	Unclassified	Sphingomonadales bacterium 28-55-16	6	7	11	17	17	14	10	12	8
Bacteria	Proteobacteria	Alphaproteobacteria	Sphingomonadales	Unclassified	Unclassified	Sphingomonadales bacterium 63-6	12	12	13	10	13	7	21	14	9
Bacteria	Proteobacteria	Alphaproteobacteria	Sphingomonadales	Unclassified	Unclassified	Sphingomonadales bacterium EhC05	34	37	31	56	43	36	31	33	31
Bacteria	Proteobacteria	Alphaproteobacteria	Sphingomonadales	Unclassified	Unclassified	Unclassified	184	168	217	216	228	188	178	228	180
Bacteria	Proteobacteria	Alphaproteobacteria	Unclassified	Rhodobacteraceae	Thioclava	Unclassified	2	2	5	5	4	0	6	4	4
Bacteria	Proteobacteria	Alphaproteobacteria	Unclassified	Rhodobacteraceae	Unclassified	Unclassified	15	16	1	0	2	0	1	0	25
Bacteria	Proteobacteria	Alphaproteobacteria	Unclassified	Unclassified	Candidatus_Puniceispirillum	Candidatus Puniceispirillum sp. TMED52	5	4	0	0	3	0	0	0	6
Bacteria	Proteobacteria	Alphaproteobacteria	Unclassified	Unclassified	Micavibrio	Micavibrio aeruginosavorus	115	118	125	130	150	85	110	93	126
Bacteria	Proteobacteria	Alphaproteobacteria	Unclassified	Unclassified	Micavibrio	Micavibrio sp. TMED2	13	14	15	0	14	6	10	10	6
Bacteria	Proteobacteria	Alphaproteobacteria	Unclassified	Unclassified	Rhizobium	Unclassified	3	7	15	12	11	12	7	14	6
Bacteria	Proteobacteria	Alphaproteobacteria	Unclassified	Unclassified	Unclassified	Alphaproteobacteria bacterium	1277	1371	1767	1570	1536	1252	1574	1588	1416
Bacteria	Proteobacteria	Alphaproteobacteria	Unclassified	Unclassified	Unclassified	Alphaproteobacteria bacterium HGW-Alphaproteobacteria-11	13	23	14	27	20	17	21	17	20
Bacteria	Proteobacteria	Alphaproteobacteria	Unclassified	Unclassified	Unclassified	Alphaproteobacteria bacterium PA3	7	2	22	16	27	13	18	21	3
Bacteria	Proteobacteria	Alphaproteobacteria	Unclassified	Unclassified	Unclassified	Alphaproteobacteria bacterium TMED89	6	15	18	15	22	11	13	11	10
Bacteria	Proteobacteria	Alphaproteobacteria	Unclassified	Unclassified	Unclassified	Unclassified	535	616	752	671	765	616	723	698	531
Bacteria	Proteobacteria	Alphaproteobacteria	Unclassified	Unclassified	Unclassified	alpha proteobacterium AAP38	18	7	16	13	15	15	9	16	12
Bacteria	Proteobacteria	Alphaproteobacteria	Unclassified	Unclassified	Unclassified	alpha proteobacterium AAP81b	85	89	85	85	116	95	83	107	89
Bacteria	Proteobacteria	Alphaproteobacteria	Unclassified	Unclassified	Unclassified	alpha proteobacterium Mf 1.05b.01	10	12	16	17	15	17	19	15	14
Bacteria	Proteobacteria	Betaproteobacteria	Burkholderiales	Alcaligenaceae	Achromobacter	Achromobacter sp. B7	8	23	23	15	20	11	21	16	22
Bacteria	Proteobacteria	Betaproteobacteria	Burkholderiales	Alcaligenaceae	Achromobacter	Achromobacter sp. MFA1 R4	16	10	14	23	12	11	14	22	7
Bacteria	Proteobacteria	Betaproteobacteria	Burkholderiales	Alcaligenaceae	Achromobacter	Achromobacter xylosoxidans	13	6	30	17	10	10	11	7	14
Bacteria	Proteobacteria	Betaproteobacteria	Burkholderiales	Alcaligenaceae	Achromobacter	Unclassified	92	14	10	16	26	16	9	13	13
Bacteria	Proteobacteria	Betaproteobacteria	Burkholderiales	Alcaligenaceae	Alcaligenes	Alcaligenes faecalis	13	25	11	15	21	17	23	13	16
Bacteria	Proteobacteria	Betaproteobacteria	Burkholderiales	Alcaligenaceae	Azohydromonas	Azohydromonas lata	6	3	14	12	15	16	8	9	3
Bacteria	Proteobacteria	Betaproteobacteria	Burkholderiales	Alcaligenaceae	Bordetella	Bordetella bronchiseptica	6	11	8	22	16	8	9	12	13
Bacteria	Proteobacteria	Betaproteobacteria	Burkholderiales	Alcaligenaceae	Bordetella	Bordetella genomosp. 12	10	12	28	16	15	22	15	22	13
Bacteria	Proteobacteria	Betaproteobacteria	Burkholderiales	Alcaligenaceae	Bordetella	Bordetella genomosp. 4	14	22	6	7	14	3	14	9	22
Bacteria	Proteobacteria	Betaproteobacteria	Burkholderiales	Alcaligenaceae	Bordetella	Bordetella genomosp. 9	9	9	35	54	50	30	36	34	11
Bacteria	Proteobacteria	Betaproteobacteria	Burkholderiales	Alcaligenaceae	Bordetella	Bordetella pertussis	21	26	34	35	48	18	27	30	20
Bacteria	Proteobacteria	Betaproteobacteria	Burkholderiales	Alcaligenaceae	Bordetella	Bordetella sp. 3d-2-2	5	3	0	2	0	0	0	0	13
Bacteria	Proteobacteria	Betaproteobacteria	Burkholderiales	Alcaligenaceae	Bordetella	Bordetella sp. J329	2	0	0	4	0	3	0	0	4
Bacteria	Proteobacteria	Betaproteobacteria	Burkholderiales	Alcaligenaceae	Bordetella	Bordetella sp. N	13	14	10	14	24	17	13	14	14
Bacteria	Proteobacteria	Betaproteobacteria	Burkholderiales	Alcaligenaceae	Candidimonas	Candidimonas nitroreducens	25	30	33	38	49	62	26	43	36
Bacteria	Proteobacteria	Betaproteobacteria	Burkholderiales	Alcaligenaceae	Castellaniella	Castellaniella defragrans	0	0	0	0	0	15	0	0	0
Bacteria	Proteobacteria	Betaproteobacteria	Burkholderiales	Alcaligenaceae	Oligella	Oligella urethralis	17	21	2	2	4	0	0	2	18
Bacteria	Proteobacteria	Betaproteobacteria	Burkholderiales	Alcaligenaceae	Pusillimonas	Pusillimonas sp. 17-4A	25	32	10	12	20	20	6	17	18
Bacteria	Proteobacteria	Betaproteobacteria	Burkholderiales	Alcaligenaceae	Pusillimonas	Pusillimonas sp. JR1/69-3-13	9	4	5	13	7	9	9	9	7
Bacteria	Proteobacteria	Betaproteobacteria	Burkholderiales	Burkholderiaceae	Burkholderia	Burkholderia cenocepacia	30	26	15	12	10	7	15	16	26
Bacteria	Proteobacteria	Betaproteobacteria	Burkholderiales	Burkholderiaceae	Burkholderia	Burkholderia dabaoshanensis	12	11	11	19	14	8	16	22	12
Bacteria	Proteobacteria	Betaproteobacteria	Burkholderiales	Burkholderiaceae	Burkholderia	Burkholderia multivorans	12	20	30	34	19	30	31	22	15
Bacteria	Proteobacteria	Betaproteobacteria	Burkholderiales	Burkholderiaceae	Burkholderia	Burkholderia oklahomensis	22	34	37	11	23	11	16	32	33
Bacteria	Proteobacteria	Betaproteobacteria	Burkholderiales	Burkholderiaceae	Burkholderia	Burkholderia plantarii	11	23	10	18	20	14	14	8	13
Bacteria	Proteobacteria	Betaproteobacteria	Burkholderiales	Burkholderiaceae	Burkholderia	Burkholderia singularis	24	39	25	21	17	24	18	25	36
Bacteria	Proteobacteria	Betaproteobacteria	Burkholderiales	Burkholderiaceae	Burkholderia	Burkholderia sp. Bp9125	21	22	18	23	24	18	18	20	27
Bacteria	Proteobacteria	Betaproteobacteria	Burkholderiales	Burkholderiaceae	Burkholderia	Burkholderia sp. MSMB1589WGS	19	22	18	20	14	22	26	26	9
Bacteria	Proteobacteria	Betaproteobacteria	Burkholderiales	Burkholderiaceae	Burkholderia	Burkholderia sp. RPE67	12	16	18	23	22	17	27	15	16
Bacteria	Proteobacteria	Betaproteobacteria	Burkholderiales	Burkholderiaceae	Burkholderia	Burkholderia sp. SRS-W-2-2016	16	28	12	11	12	11	7	3	22
Bacteria	Proteobacteria	Betaproteobacteria	Burkholderiales	Burkholderiaceae	Burkholderia	Burkholderia sp. WSM2232	21	13	16	14	11	17	15	8	20
Bacteria	Proteobacteria	Betaproteobacteria	Burkholderiales	Burkholderiaceae	Burkholderia	Burkholderia territorii	17	14	18	11	20	14	15	15	10
Bacteria	Proteobacteria	Betaproteobacteria	Burkholderiales	Burkholderiaceae	Burkholderia	Burkholderia ubonensis	175	178	192	224	223	194	192	227	212
Bacteria	Proteobacteria	Betaproteobacteria	Burkholderiales	Burkholderiaceae	Burkholderia	Candidatus Burkholderia humilis	34	35	40	35	40	32	41	41	37
Bacteria	Proteobacteria	Betaproteobacteria	Burkholderiales	Burkholderiaceae	Burkholderia	Candidatus Burkholderia pumila	25	19	16	13	18	24	16	21	28
Bacteria	Proteobacteria	Betaproteobacteria	Burkholderiales	Burkholderiaceae	Burkholderia	Unclassified	19	26	12	18	15	9	13	18	12
Bacteria	Proteobacteria	Betaproteobacteria	Burkholderiales	Burkholderiaceae	Caballeronia	Caballeronia arvi	12	16	0	2	2	2	0	0	12
Bacteria	Proteobacteria	Betaproteobacteria	Burkholderiales	Burkholderiaceae	Caballeronia	Caballeronia fortuita	18	23	34	53	41	35	45	46	32
Bacteria	Proteobacteria	Betaproteobacteria	Burkholderiales	Burkholderiaceae	Caballeronia	Caballeronia grimmiae	27	18	32	27	34	25	23	24	28
Bacteria	Proteobacteria	Betaproteobacteria	Burkholderiales	Burkholderiaceae	Caballeronia	Caballeronia udeis	36	43	55	35	55	34	49	47	41
Bacteria	Proteobacteria	Betaproteobacteria	Burkholderiales	Burkholderiaceae	Chitinimonas	Chitinimonas koreensis	3	3	23	24	31	26	23	17	0
Bacteria	Proteobacteria	Betaproteobacteria	Burkholderiales	Burkholderiaceae	Chitinimonas	Chitinimonas sp. BJB300	6	4	17	20	23	21	23	20	9
Bacteria	Proteobacteria	Betaproteobacteria	Burkholderiales	Burkholderiaceae	Cupriavidus	Cupriavidus metallidurans	167	131	166	180	195	160	169	157	137
Bacteria	Proteobacteria	Betaproteobacteria	Burkholderiales	Burkholderiaceae	Cupriavidus	Cupriavidus sp. HPC(L)	11	14	15	23	13	17	15	23	23
Bacteria	Proteobacteria	Betaproteobacteria	Burkholderiales	Burkholderiaceae	Cupriavidus	Cupriavidus sp. USMAA1020	2	0	20	24	28	19	29	15	2
Bacteria	Proteobacteria	Betaproteobacteria	Burkholderiales	Burkholderiaceae	Cupriavidus	Cupriavidus sp. UYMSc13B	19	19	22	16	12	10	34	19	18
Bacteria	Proteobacteria	Betaproteobacteria	Burkholderiales	Burkholderiaceae	Cupriavidus	Cupriavidus taiwanensis	1280	1389	1638	1388	1646	1248	1386	1407	1177
Bacteria	Proteobacteria	Betaproteobacteria	Burkholderiales	Burkholderiaceae	Pandoraea	Pandoraea pnomenusa	11	21	11	12	10	10	14	15	15
Bacteria	Proteobacteria	Betaproteobacteria	Burkholderiales	Burkholderiaceae	Pandoraea	Pandoraea sp. SD6-2	4	2	0	0	0	4	2	0	3
Bacteria	Proteobacteria	Betaproteobacteria	Burkholderiales	Burkholderiaceae	Paraburkholderia	Candidatus Paraburkholderia schumannianae	7	34	0	2	4	0	2	2	26
Bacteria	Proteobacteria	Betaproteobacteria	Burkholderiales	Burkholderiaceae	Paraburkholderia	Paraburkholderia caryophylli	13	22	20	26	21	17	20	27	23
Bacteria	Proteobacteria	Betaproteobacteria	Burkholderiales	Burkholderiaceae	Paraburkholderia	Paraburkholderia dilworthii	19	14	19	22	24	15	21	25	15
Bacteria	Proteobacteria	Betaproteobacteria	Burkholderiales	Burkholderiaceae	Paraburkholderia	Paraburkholderia fungorum	18	46	30	48	33	22	31	27	25
Bacteria	Proteobacteria	Betaproteobacteria	Burkholderiales	Burkholderiaceae	Paraburkholderia	Paraburkholderia hospita	18	28	0	18	10	9	0	0	35
Bacteria	Proteobacteria	Betaproteobacteria	Burkholderiales	Burkholderiaceae	Paraburkholderia	Paraburkholderia insulsa	18	17	14	12	10	15	12	10	16
Bacteria	Proteobacteria	Betaproteobacteria	Burkholderiales	Burkholderiaceae	Paraburkholderia	Paraburkholderia kururiensis	11	17	9	14	21	17	9	15	17
Bacteria	Proteobacteria	Betaproteobacteria	Burkholderiales	Burkholderiaceae	Paraburkholderia	Paraburkholderia monticola	17	15	20	22	20	11	13	15	15
Bacteria	Proteobacteria	Betaproteobacteria	Burkholderiales	Burkholderiaceae	Paraburkholderia	Paraburkholderia phenazinium	15	9	9	11	19	7	14	22	17
Bacteria	Proteobacteria	Betaproteobacteria	Burkholderiales	Burkholderiaceae	Paraburkholderia	Paraburkholderia phosphatilytica	18	20	22	18	17	11	17	8	16
Bacteria	Proteobacteria	Betaproteobacteria	Burkholderiales	Burkholderiaceae	Paraburkholderia	Paraburkholderia silvatlantica	24	23	24	15	24	10	22	20	14
Bacteria	Proteobacteria	Betaproteobacteria	Burkholderiales	Burkholderiaceae	Paraburkholderia	Paraburkholderia sp. 7MK8-2	0	0	22	11	18	10	15	15	0
Bacteria	Proteobacteria	Betaproteobacteria	Burkholderiales	Burkholderiaceae	Paraburkholderia	Paraburkholderia symbiotica	12	17	31	25	30	13	31	26	22
Bacteria	Proteobacteria	Betaproteobacteria	Burkholderiales	Burkholderiaceae	Paraburkholderia	Unclassified	2	4	0	0	0	0	0	0	3
Bacteria	Proteobacteria	Betaproteobacteria	Burkholderiales	Burkholderiaceae	Polynucleobacter	Polynucleobacter acidiphobus	5	8	14	8	7	6	6	22	7
Bacteria	Proteobacteria	Betaproteobacteria	Burkholderiales	Burkholderiaceae	Ralstonia	Ralstonia pickettii	24	40	40	36	50	32	42	50	32
Bacteria	Proteobacteria	Betaproteobacteria	Burkholderiales	Burkholderiaceae	Ralstonia	Ralstonia solanacearum	33	29	19	20	29	16	28	21	45
Bacteria	Proteobacteria	Betaproteobacteria	Burkholderiales	Burkholderiaceae	Ralstonia	Ralstonia sp. NFACC01	5	13	0	0	0	0	0	0	6
Bacteria	Proteobacteria	Betaproteobacteria	Burkholderiales	Burkholderiaceae	Robbsia	Robbsia sp. DHC34	17	21	7	16	10	18	12	9	26
Bacteria	Proteobacteria	Betaproteobacteria	Burkholderiales	Burkholderiaceae	Unclassified	Burkholderiaceae bacterium	5	15	16	8	8	6	5	3	5
Bacteria	Proteobacteria	Betaproteobacteria	Burkholderiales	Burkholderiaceae	Unclassified	Unclassified	287	282	332	317	358	297	295	256	284
Bacteria	Proteobacteria	Betaproteobacteria	Burkholderiales	Comamonadaceae	Acidovorax	Acidovorax avenae	34	41	42	26	29	40	41	30	41
Bacteria	Proteobacteria	Betaproteobacteria	Burkholderiales	Comamonadaceae	Acidovorax	Acidovorax citrulli	26	37	38	38	31	36	32	31	42
Bacteria	Proteobacteria	Betaproteobacteria	Burkholderiales	Comamonadaceae	Acidovorax	Acidovorax kalamii	0	3	0	12	7	12	0	0	4
Bacteria	Proteobacteria	Betaproteobacteria	Burkholderiales	Comamonadaceae	Acidovorax	Acidovorax oryzae	15	21	9	4	13	14	22	4	14
Bacteria	Proteobacteria	Betaproteobacteria	Burkholderiales	Comamonadaceae	Acidovorax	Acidovorax sp. 106	3	4	0	0	0	0	0	0	7
Bacteria	Proteobacteria	Betaproteobacteria	Burkholderiales	Comamonadaceae	Acidovorax	Acidovorax sp. 56	76	102	174	130	177	212	157	140	115
Bacteria	Proteobacteria	Betaproteobacteria	Burkholderiales	Comamonadaceae	Acidovorax	Acidovorax sp. 93	5	5	8	13	17	10	9	9	3
Bacteria	Proteobacteria	Betaproteobacteria	Burkholderiales	Comamonadaceae	Acidovorax	Acidovorax sp. BoFeN1	61	41	46	56	27	16	32	35	33
Bacteria	Proteobacteria	Betaproteobacteria	Burkholderiales	Comamonadaceae	Acidovorax	Acidovorax sp. JS42	99	118	56	65	77	45	57	48	97
Bacteria	Proteobacteria	Betaproteobacteria	Burkholderiales	Comamonadaceae	Acidovorax	Unclassified	7	0	2	7	10	5	4	9	5
Bacteria	Proteobacteria	Betaproteobacteria	Burkholderiales	Comamonadaceae	Alicycliphilus	Alicycliphilus denitrificans	15	9	3	5	4	0	6	2	18
Bacteria	Proteobacteria	Betaproteobacteria	Burkholderiales	Comamonadaceae	Brachymonas	Brachymonas chironomi	16	18	23	18	20	11	17	20	15
Bacteria	Proteobacteria	Betaproteobacteria	Burkholderiales	Comamonadaceae	Comamonas	Comamonas aquatica	7	6	17	11	13	5	13	7	6
Bacteria	Proteobacteria	Betaproteobacteria	Burkholderiales	Comamonadaceae	Comamonas	Comamonas sp. 26	404	418	496	428	517	413	427	450	363
Bacteria	Proteobacteria	Betaproteobacteria	Burkholderiales	Comamonadaceae	Comamonas	Comamonas sp. AG1104	14	16	15	15	15	13	11	27	14
Bacteria	Proteobacteria	Betaproteobacteria	Burkholderiales	Comamonadaceae	Comamonas	Comamonas sp. E6	32	51	74	66	57	46	71	70	41
Bacteria	Proteobacteria	Betaproteobacteria	Burkholderiales	Comamonadaceae	Comamonas	Comamonas sp. lk	26	32	39	38	23	26	50	36	29
Bacteria	Proteobacteria	Betaproteobacteria	Burkholderiales	Comamonadaceae	Comamonas	Comamonas testosteroni	3463	3812	4136	3986	4157	3445	3667	3819	3503
Bacteria	Proteobacteria	Betaproteobacteria	Burkholderiales	Comamonadaceae	Comamonas	Comamonas thiooxydans	529	543	919	870	847	716	838	916	551
Bacteria	Proteobacteria	Betaproteobacteria	Burkholderiales	Comamonadaceae	Comamonas	Unclassified	3227	3571	4097	3619	4067	3290	3765	3647	2994
Bacteria	Proteobacteria	Betaproteobacteria	Burkholderiales	Comamonadaceae	Curvibacter	Curvibacter sp.	5	7	19	11	9	13	22	19	14
Bacteria	Proteobacteria	Betaproteobacteria	Burkholderiales	Comamonadaceae	Delftia	Delftia acidovorans	8	13	31	32	31	31	31	31	11
Bacteria	Proteobacteria	Betaproteobacteria	Burkholderiales	Comamonadaceae	Limnohabitans	Limnohabitans planktonicus	4	0	7	5	13	12	5	4	7
Bacteria	Proteobacteria	Betaproteobacteria	Burkholderiales	Comamonadaceae	Limnohabitans	Limnohabitans sp. 2KL-17	10	7	12	11	10	8	11	7	9
Bacteria	Proteobacteria	Betaproteobacteria	Burkholderiales	Comamonadaceae	Limnohabitans	Limnohabitans sp. 63ED37-2	14	5	11	11	9	10	4	10	10
Bacteria	Proteobacteria	Betaproteobacteria	Burkholderiales	Comamonadaceae	Limnohabitans	Limnohabitans sp. MMS-10A-192	4	0	13	12	22	14	9	22	2
Bacteria	Proteobacteria	Betaproteobacteria	Burkholderiales	Comamonadaceae	Limnohabitans	Limnohabitans sp. Rim11	37	47	35	54	51	23	31	35	47
Bacteria	Proteobacteria	Betaproteobacteria	Burkholderiales	Comamonadaceae	Limnohabitans	Limnohabitans sp. TS-CS-82	39	30	33	27	45	36	31	29	22
Bacteria	Proteobacteria	Betaproteobacteria	Burkholderiales	Comamonadaceae	Limnohabitans	Unclassified	9	6	13	12	14	6	8	15	22
Bacteria	Proteobacteria	Betaproteobacteria	Burkholderiales	Comamonadaceae	Ottowia	Ottowia thiooxydans	4	7	7	8	5	15	16	9	3
Bacteria	Proteobacteria	Betaproteobacteria	Burkholderiales	Comamonadaceae	Polaromonas	Polaromonas jejuensis	2	2	20	8	12	11	9	5	0
Bacteria	Proteobacteria	Betaproteobacteria	Burkholderiales	Comamonadaceae	Polaromonas	Polaromonas naphthalenivorans	20	36	5	8	28	11	10	8	21
Bacteria	Proteobacteria	Betaproteobacteria	Burkholderiales	Comamonadaceae	Polaromonas	Polaromonas sp. JS666	9	12	0	3	6	0	0	0	9
Bacteria	Proteobacteria	Betaproteobacteria	Burkholderiales	Comamonadaceae	Polaromonas	Polaromonas sp. OV174	2	8	0	0	2	2	0	0	5
Bacteria	Proteobacteria	Betaproteobacteria	Burkholderiales	Comamonadaceae	Pseudacidovorax	Pseudacidovorax intermedius	3	5	11	12	22	18	14	6	7
Bacteria	Proteobacteria	Betaproteobacteria	Burkholderiales	Comamonadaceae	Ramlibacter	Ramlibacter tataouinensis	9	20	18	12	16	9	8	13	20
Bacteria	Proteobacteria	Betaproteobacteria	Burkholderiales	Comamonadaceae	Rhodoferax	Rhodoferax fermentans	6	2	5	14	10	10	12	19	4
Bacteria	Proteobacteria	Betaproteobacteria	Burkholderiales	Comamonadaceae	Simplicispira	Simplicispira metamorpha	31	36	39	44	39	31	38	28	37
Bacteria	Proteobacteria	Betaproteobacteria	Burkholderiales	Comamonadaceae	Simplicispira	Simplicispira psychrophila	148	155	167	203	182	129	202	162	160
Bacteria	Proteobacteria	Betaproteobacteria	Burkholderiales	Comamonadaceae	Simplicispira	Unclassified	10	16	8	11	3	11	10	22	8
Bacteria	Proteobacteria	Betaproteobacteria	Burkholderiales	Comamonadaceae	Unclassified	Comamonadaceae bacterium	18	22	24	32	21	18	19	22	17
Bacteria	Proteobacteria	Betaproteobacteria	Burkholderiales	Comamonadaceae	Unclassified	Comamonadaceae bacterium URHA0028	14	13	13	20	11	21	13	16	17
Bacteria	Proteobacteria	Betaproteobacteria	Burkholderiales	Comamonadaceae	Unclassified	Unclassified	41	59	74	65	70	68	60	56	45
Bacteria	Proteobacteria	Betaproteobacteria	Burkholderiales	Comamonadaceae	Variovorax	Unclassified	12	16	23	20	17	10	20	15	16
Bacteria	Proteobacteria	Betaproteobacteria	Burkholderiales	Comamonadaceae	Variovorax	Variovorax guangxiensis	9	9	18	17	14	15	19	22	11
[truncated: 2,400 more rows]
