# Supplementary material for: Metagenome Sequencing Reveals the Midgut Microbiota Makeup of Culex pipiens quinquefasciatus and Its Possible Relationship With Insecticide Resistance
Source: Front Microbiol. 2021 Feb 25;12:625539. doi: 10.3389/fmicb.2021.625539 (PMC7948229; doi:10.3389/fmicb.2021.625539)
Supplement: Supplementary Table 5 — The differentially expressed KEGG pathways in the three strains of Cx. pipiens quinquefasciatus. [file Table_5.XLS]

## Sheet: KEGG pathway
kegg_pathway	kegg_pathway_id	KEGG_pathway level 2	KEGG_pathway level 1	SS1	SS2	SS3	HN1	HN2	HN3	RR1	RR2	RR3
Glycolysis / Gluconeogenesis	ko00010	Carbohydrate metabolism	Metabolism	17690	17926	17247	17339	18298	16399	17296	17372	17994
Citrate cycle (TCA cycle)	ko00020	Carbohydrate metabolism	Metabolism	5291	5697	5788	6029	6097	5078	5918	6034	6047
Pentose phosphate pathway	ko00030	Carbohydrate metabolism	Metabolism	12875	12566	12393	11714	11803	11118	11543	11387	11692
Pentose and glucuronate interconversions	ko00040	Carbohydrate metabolism	Metabolism	10107	10214	9897	11428	11504	10755	10986	10990	11219
Fructose and mannose metabolism	ko00051	Carbohydrate metabolism	Metabolism	11970	12176	12160	12266	12409	11430	11766	11748	12167
Galactose metabolism	ko00052	Carbohydrate metabolism	Metabolism	5279	4932	4851	5437	5612	4750	5010	5182	5372
Ascorbate and aldarate metabolism	ko00053	Carbohydrate metabolism	Metabolism	1569	1646	1501	1681	1717	1519	1603	1642	1721
Fatty acid biosynthesis	ko00061	Lipid metabolism	Metabolism	4822	5088	5110	6535	6637	5319	5972	6041	6441
Fatty acid elongation	ko00062	Lipid metabolism	Metabolism	693	810	834	846	873	733	810	889	863
Fatty acid degradation	ko00071	Lipid metabolism	Metabolism	9790	10007	9460	9374	9944	8002	9014	8723	10059
Synthesis and degradation of ketone bodies	ko00072	Lipid metabolism	Metabolism	2096	2384	2067	2490	2530	2120	2430	2208	2588
Cutin, suberine and wax biosynthesis	ko00073	Lipid metabolism	Metabolism	5	18	18	27	23	11	18	16	27
Steroid biosynthesis	ko00100	Lipid metabolism	Metabolism	608	561	539	646	652	467	568	649	589
Secondary bile acid biosynthesis	ko00121	Lipid metabolism	Metabolism	67	51	43	68	56	40	22	17	36
Ubiquinone and other terpenoid-quinone biosynthesis	ko00130	Metabolism of cofactors and vitamins	Metabolism	2901	3155	3073	2721	2805	2447	2604	2600	2727
Oxidative phosphorylation	ko00190	Energy metabolism	Metabolism	7856	8752	8396	9520	10411	8676	9984	9816	10172
Photosynthesis	ko00195	Energy metabolism	Metabolism	90	84	97	77	71	77	92	103	96
Arginine biosynthesis	ko00220	Amino acid metabolism	Metabolism	8232	8439	7918	7330	7592	6659	7128	7254	7390
Purine metabolism	ko00230	Nucleotide metabolism	Metabolism	30748	31529	31617	26288	27381	22773	25897	25888	27200
Caffeine metabolism	ko00232	Biosynthesis of other secondary metabolites	Metabolism	1137	1206	1179	1197	1368	1105	1293	1289	1225
Pyrimidine metabolism	ko00240	Nucleotide metabolism	Metabolism	16605	16858	16654	17392	17943	14984	16639	17111	18179
Alanine, aspartate and glutamate metabolism	ko00250	Amino acid metabolism	Metabolism	8867	9517	10168	10133	10389	8679	9468	9649	9847
Glycine, serine and threonine metabolism	ko00260	Amino acid metabolism	Metabolism	12462	12634	11695	10640	11769	9556	10330	10320	10872
Monobactam biosynthesis	ko00261	Biosynthesis of other secondary metabolites	Metabolism	1808	1985	1863	1506	1659	1412	1491	1546	1612
Cysteine and methionine metabolism	ko00270	Amino acid metabolism	Metabolism	6702	6596	6387	6320	6857	5560	6180	6121	6395
Valine, leucine and isoleucine degradation	ko00280	Amino acid metabolism	Metabolism	6482	6524	6073	6800	7038	5907	6495	6256	7093
Geraniol degradation	ko00281	Metabolism of terpenoids and polyketides	Metabolism	3965	3999	3663	4034	4201	3454	3925	3718	4323
Valine, leucine and isoleucine biosynthesis	ko00290	Amino acid metabolism	Metabolism	4799	4817	4317	3965	4145	3392	3653	3572	4030
Lysine biosynthesis	ko00300	Amino acid metabolism	Metabolism	2605	2697	2594	2181	2267	2017	2136	2196	2224
Lysine degradation	ko00310	Amino acid metabolism	Metabolism	5465	5836	5735	4996	5296	4443	4719	4726	5237
Penicillin and cephalosporin biosynthesis	ko00311	Biosynthesis of other secondary metabolites	Metabolism	233	214	184	98	106	99	99	102	89
Arginine and proline metabolism	ko00330	Amino acid metabolism	Metabolism	15173	15454	14927	14650	14912	13304	14565	14118	14468
Carbapenem biosynthesis	ko00332	Biosynthesis of other secondary metabolites	Metabolism	316	326	291	344	378	299	401	350	427
Histidine metabolism	ko00340	Amino acid metabolism	Metabolism	3606	3845	3758	3707	3770	3268	3551	3640	3650
Tyrosine metabolism	ko00350	Amino acid metabolism	Metabolism	2835	2798	2925	3381	3466	2807	3180	3266	3337
Phenylalanine metabolism	ko00360	Amino acid metabolism	Metabolism	4419	4689	3963	3861	4008	3460	3749	3520	3838
Chlorocyclohexane and chlorobenzene degradation	ko00361	Xenobiotics biodegradation and metabolism	Metabolism	129	119	130	123	113	120	117	121	112
Benzoate degradation	ko00362	Xenobiotics biodegradation and metabolism	Metabolism	6473	6431	6366	6590	7139	5592	6381	6207	6884
Fluorobenzoate degradation	ko00364	Xenobiotics biodegradation and metabolism	Metabolism	99	81	81	56	58	49	63	63	65
Tryptophan metabolism	ko00380	Amino acid metabolism	Metabolism	6284	6837	5705	5740	6124	5250	5740	5374	6029
Phenylalanine, tyrosine and tryptophan biosynthesis	ko00400	Amino acid metabolism	Metabolism	3104	3224	3198	2966	3106	2720	2967	2959	3053
Novobiocin biosynthesis	ko00401	Biosynthesis of other secondary metabolites	Metabolism	810	847	896	828	818	704	744	774	787
beta-Alanine metabolism	ko00410	Metabolism of other amino acids	Metabolism	3865	4117	3969	3799	4095	3384	3745	3776	4095
Taurine and hypotaurine metabolism	ko00430	Metabolism of other amino acids	Metabolism	1542	1627	1477	1499	1717	1425	1472	1559	1732
Phosphonate and phosphinate metabolism	ko00440	Metabolism of other amino acids	Metabolism	534	540	517	586	605	434	581	544	565
Selenocompound metabolism	ko00450	Metabolism of other amino acids	Metabolism	3550	3320	3385	3678	3842	3254	3489	3532	3653
Cyanoamino acid metabolism	ko00460	Metabolism of other amino acids	Metabolism	1933	2069	2030	2089	2226	1827	2030	2112	2185
D-Glutamine and D-glutamate metabolism	ko00471	Metabolism of other amino acids	Metabolism	823	655	599	683	642	565	660	598	636
D-Arginine and D-ornithine metabolism	ko00472	Metabolism of other amino acids	Metabolism	34	31	45	41	41	30	48	45	44
D-Alanine metabolism	ko00473	Metabolism of other amino acids	Metabolism	1140	1110	1048	1040	1161	841	916	942	1016
Glutathione metabolism	ko00480	Metabolism of other amino acids	Metabolism	11092	12013	11210	11086	11817	9921	11488	11646	12057
Starch and sucrose metabolism	ko00500	Carbohydrate metabolism	Metabolism	11654	12216	11835	12161	12419	10974	11651	11749	12017
N-Glycan biosynthesis	ko00510	Glycan biosynthesis and metabolism	Metabolism	1100	1090	1098	1176	1132	1011	1116	1203	1143
Other glycan degradation	ko00511	Glycan biosynthesis and metabolism	Metabolism	1979	1983	2009	1921	2047	1796	1889	1935	2069
Various types of N-glycan biosynthesis	ko00513	Glycan biosynthesis and metabolism	Metabolism	106	103	102	91	77	61	72	88	83
Other types of O-glycan biosynthesis	ko00514	Glycan biosynthesis and metabolism	Metabolism	1310	1567	1261	1415	1784	1472	1581	1468	1627
Amino sugar and nucleotide sugar metabolism	ko00520	Carbohydrate metabolism	Metabolism	8194	8206	8156	8038	8281	7000	7701	7898	8143
Streptomycin biosynthesis	ko00521	Biosynthesis of other secondary metabolites	Metabolism	1194	1186	1096	1333	1406	1092	1240	1258	1316
Polyketide sugar unit biosynthesis	ko00523	Metabolism of terpenoids and polyketides	Metabolism	489	446	441	455	512	399	528	524	569
Acarbose and validamycin biosynthesis	ko00525	Biosynthesis of other secondary metabolites	Metabolism	349	292	244	289	304	247	387	357	395
Glycosaminoglycan degradation	ko00531	Glycan biosynthesis and metabolism	Metabolism	555	612	560	492	489	406	449	441	462
Lipopolysaccharide biosynthesis	ko00540	Glycan biosynthesis and metabolism	Metabolism	5217	5460	5357	5508	5932	4828	5442	5621	5434
Peptidoglycan biosynthesis	ko00550	Glycan biosynthesis and metabolism	Metabolism	6079	5327	5256	5732	5787	5100	5515	5401	5883
Glycerolipid metabolism	ko00561	Lipid metabolism	Metabolism	6432	6801	6438	7382	7569	6424	7014	6993	7456
Inositol phosphate metabolism	ko00562	Carbohydrate metabolism	Metabolism	4099	4379	3888	4097	4223	3436	4235	4218	4373
Glycosylphosphatidylinositol (GPI)-anchor biosynthesis	ko00563	Glycan biosynthesis and metabolism	Metabolism	1057	1168	826	991	1177	971	1142	1160	1171
Glycerophospholipid metabolism	ko00564	Lipid metabolism	Metabolism	11759	12781	11787	16137	16223	14470	14976	17554	16485
Ether lipid metabolism	ko00565	Lipid metabolism	Metabolism	1312	1540	1021	1364	1580	1261	1479	1379	1534
Arachidonic acid metabolism	ko00590	Lipid metabolism	Metabolism	561	594	565	629	655	515	609	673	712
Linoleic acid metabolism	ko00591	Lipid metabolism	Metabolism	33	21	28	25	22	16	23	22	13
alpha-Linolenic acid metabolism	ko00592	Lipid metabolism	Metabolism	4380	4292	3995	2951	3287	2552	2791	2701	3064
Sphingolipid metabolism	ko00600	Lipid metabolism	Metabolism	3717	3590	3784	4198	4188	3450	3867	4010	4157
Glycosphingolipid biosynthesis - lacto and neolacto series	ko00601	Glycan biosynthesis and metabolism	Metabolism	3	2	2	3	4	2	2	2	4
Glycosphingolipid biosynthesis - globo and isoglobo series	ko00603	Glycan biosynthesis and metabolism	Metabolism	274	303	297	303	314	268	265	258	296
Glycosphingolipid biosynthesis - ganglio series	ko00604	Glycan biosynthesis and metabolism	Metabolism	402	459	451	404	466	384	413	423	462
Pyruvate metabolism	ko00620	Carbohydrate metabolism	Metabolism	14442	15234	15008	14372	14576	12633	13556	13958	13935
Dioxin degradation	ko00621	Xenobiotics biodegradation and metabolism	Metabolism	3936	4050	4015	4267	4672	3677	4231	4045	4522
Xylene degradation	ko00622	Xenobiotics biodegradation and metabolism	Metabolism	3926	4047	4002	4254	4668	3678	4228	4032	4518
Toluene degradation	ko00623	Xenobiotics biodegradation and metabolism	Metabolism	117	106	113	109	102	105	110	109	101
Polycyclic aromatic hydrocarbon degradation	ko00624	Xenobiotics biodegradation and metabolism	Metabolism	13	10	17	26	13	12	13	24	13
Chloroalkane and chloroalkene degradation	ko00625	Xenobiotics biodegradation and metabolism	Metabolism	1142	1138	1097	993	1011	912	1022	934	1081
Naphthalene degradation	ko00626	Xenobiotics biodegradation and metabolism	Metabolism	522	509	532	466	505	409	498	486	549
Aminobenzoate degradation	ko00627	Xenobiotics biodegradation and metabolism	Metabolism	3132	3339	3169	3917	4177	3325	3967	3859	4456
Glyoxylate and dicarboxylate metabolism	ko00630	Carbohydrate metabolism	Metabolism	9721	10454	10067	11533	11639	9797	10961	11207	10960
Nitrotoluene degradation	ko00633	Xenobiotics biodegradation and metabolism	Metabolism	187	238	224	265	261	235	275	266	296
Propanoate metabolism	ko00640	Carbohydrate metabolism	Metabolism	10851	11165	11181	8800	8961	7794	8300	8366	8689
Styrene degradation	ko00643	Xenobiotics biodegradation and metabolism	Metabolism	199	196	197	224	217	201	203	183	183
Butanoate metabolism	ko00650	Carbohydrate metabolism	Metabolism	11781	12021	11894	9673	10048	8782	9796	9390	10204
C5-Branched dibasic acid metabolism	ko00660	Carbohydrate metabolism	Metabolism	1894	1707	1705	1898	1797	1742	1941	1876	1871
One carbon pool by folate	ko00670	Metabolism of cofactors and vitamins	Metabolism	4520	4493	3657	4975	5355	4371	4702	4270	5091
Methane metabolism	ko00680	Energy metabolism	Metabolism	15497	15920	14433	14310	15381	14101	14336	14041	14888
Carbon fixation in photosynthetic organisms	ko00710	Energy metabolism	Metabolism	2	6	3	2	5	4	11	4	9
Thiamine metabolism	ko00730	Metabolism of cofactors and vitamins	Metabolism	2519	2385	2385	2325	2381	2025	2107	2268	2217
Riboflavin metabolism	ko00740	Metabolism of cofactors and vitamins	Metabolism	999	1177	1109	1059	1099	985	1017	1000	1046
Vitamin B6 metabolism	ko00750	Metabolism of cofactors and vitamins	Metabolism	2001	1974	1817	1762	1922	1599	1727	1781	1826
Nicotinate and nicotinamide metabolism	ko00760	Metabolism of cofactors and vitamins	Metabolism	5886	5929	6015	6636	6971	5611	6206	6325	6509
Pantothenate and CoA biosynthesis	ko00770	Metabolism of cofactors and vitamins	Metabolism	3885	3655	3137	3451	3689	2918	3639	3434	3811
Biotin metabolism	ko00780	Metabolism of cofactors and vitamins	Metabolism	6279	6635	6468	5790	6388	5095	5303	5280	5659
Lipoic acid metabolism	ko00785	Metabolism of cofactors and vitamins	Metabolism	210	295	281	267	370	319	313	323	319
Folate biosynthesis	ko00790	Metabolism of cofactors and vitamins	Metabolism	4255	4411	4100	5732	6163	5118	5623	5342	6125
Atrazine degradation	ko00791	Xenobiotics biodegradation and metabolism	Metabolism	184	128	109	66	92	63	79	76	69
Porphyrin and chlorophyll metabolism	ko00860	Metabolism of cofactors and vitamins	Metabolism	18722	19948	19706	17400	17745	15922	16532	16468	16728
Terpenoid backbone biosynthesis	ko00900	Metabolism of terpenoids and polyketides	Metabolism	2927	3139	3254	3249	3361	2879	3197	3284	3318
Limonene and pinene degradation	ko00903	Metabolism of terpenoids and polyketides	Metabolism	2219	2280	2202	2090	2168	1819	2004	1933	2240
Carotenoid biosynthesis	ko00906	Metabolism of terpenoids and polyketides	Metabolism	21	25	13	15	22	23	13	22	23
Sesquiterpenoid and triterpenoid biosynthesis	ko00909	Metabolism of terpenoids and polyketides	Metabolism	10	9	14	18	11	16	12	11	13
Nitrogen metabolism	ko00910	Energy metabolism	Metabolism	3156	3237	3156	2938	3256	2595	2959	2947	3069
Sulfur metabolism	ko00920	Energy metabolism	Metabolism	4145	4013	3845	3546	3731	3380	3325	3389	3602
Caprolactam degradation	ko00930	Xenobiotics biodegradation and metabolism	Metabolism	1806	1908	1889	1791	1912	1534	1710	1720	1930
Aminoacyl-tRNA biosynthesis	ko00970	Translation	Genetic Information Processing	7759	7870	7565	8246	8701	7167	7784	7890	7909
Steroid degradation	ko00984	Xenobiotics biodegradation and metabolism	Metabolism	387	400	377	303	293	295	261	252	280
Biosynthesis of unsaturated fatty acids	ko01040	Lipid metabolism	Metabolism	6563	6998	6654	5641	6131	4795	5410	5346	6038
Biosynthesis of ansamycins	ko01051	Metabolism of terpenoids and polyketides	Metabolism	70	2	12	14	11	8	13	11	17
Type I polyketide structures	ko01052	Metabolism of terpenoids and polyketides	Metabolism	822	758	785	385	541	364	391	380	392
Biosynthesis of siderophore group nonribosomal peptides	ko01053	Metabolism of terpenoids and polyketides	Metabolism	506	520	546	540	588	456	558	552	507
Nonribosomal peptide structures	ko01054	Metabolism of terpenoids and polyketides	Metabolism	47	43	35	49	32	33	42	61	53
Biosynthesis of vancomycin group antibiotics	ko01055	Metabolism of terpenoids and polyketides	Metabolism	109	138	101	108	122	100	109	115	118
Metabolic pathways	ko01100	Global and overview maps	Metabolism	241840	250986	241922	241126	251278	214563	234151	233754	243614
Biosynthesis of secondary metabolites	ko01110	Global and overview maps	Metabolism	113887	118693	115025	108557	112656	97296	106526	106322	109635
Microbial metabolism in diverse environments	ko01120	Global and overview maps	Metabolism	51990	53115	51054	52661	55368	47461	51130	50803	53891
Biosynthesis of antibiotics	ko01130	Global and overview maps	Metabolism	76230	78152	75671	67105	69261	60815	66127	65595	67972
Carbon metabolism	ko01200	Global and overview maps	Metabolism	35528	36781	34746	35215	36671	31848	33692	33959	35291
2-Oxocarboxylic acid metabolism	ko01210	Global and overview maps	Metabolism	8342	8567	7994	7271	7762	6464	7170	7063	7651
Fatty acid metabolism	ko01212	Global and overview maps	Metabolism	11883	12328	11982	12414	12952	10331	11488	11494	12534
Degradation of aromatic compounds	ko01220	Global and overview maps	Metabolism	4755	4853	4875	5074	5489	4376	5067	4897	5387
Biosynthesis of amino acids	ko01230	Global and overview maps	Metabolism	38577	39430	37311	33884	35958	31200	33251	33240	34495
ABC transporters	ko02010	Membrane transport	Environmental Information Processing	53010	56613	52671	53110	57392	48805	53162	52798	55337
Two-component system	ko02020	Signal transduction	Environmental Information Processing	22033	24022	22382	25674	27588	23333	25632	25213	27106
Quorum sensing	ko02024	Cellular community - prokaryotes	Cellular Processes	11874	12525	11668	11128	12021	9826	11297	10851	11789
Bacterial chemotaxis	ko02030	Cell motility	Cellular Processes	6749	7446	7220	8257	8921	7705	8319	8164	8691
Flagellar assembly	ko02040	Cell motility	Cellular Processes	6978	7427	7326	8669	9267	7807	8626	8620	9103
Phosphotransferase system (PTS)	ko02060	Membrane transport	Environmental Information Processing	5368	5093	5080	5135	5232	4335	4641	4817	5116
Ribosome biogenesis in eukaryotes	ko03008	Translation	Genetic Information Processing	8443	9526	8548	9455	10005	8600	9546	9512	10282
Ribosome	ko03010	Translation	Genetic Information Processing	8936	9742	9637	10617	10727	9232	10057	10220	10563
RNA transport	ko03013	Translation	Genetic Information Processing	4811	5008	4990	7502	7822	6692	7254	7207	7674
mRNA surveillance pathway	ko03015	Translation	Genetic Information Processing	4222	4000	4144	4407	4371	3462	4092	4149	4262
RNA degradation	ko03018	Folding, sorting and degradation	Genetic Information Processing	7006	7367	6992	7360	7641	6341	7119	7274	7618
RNA polymerase	ko03020	Transcription	Genetic Information Processing	2810	2693	2592	2898	3024	2460	2745	2796	2876
Basal transcription factors	ko03022	Transcription	Genetic Information Processing	602	724	734	748	776	651	751	730	760
DNA replication	ko03030	Replication and repair	Genetic Information Processing	5997	5983	6197	6205	6291	5305	6112	6069	6399
Spliceosome	ko03040	Transcription	Genetic Information Processing	7219	7879	7594	9231	9840	8162	9353	9543	9939
Proteasome	ko03050	Folding, sorting and degradation	Genetic Information Processing	1652	1541	1670	1712	1765	1451	1733	1711	1774
Protein export	ko03060	Folding, sorting and degradation	Genetic Information Processing	5218	5505	5252	4678	4972	4144	4413	4386	4875
Bacterial secretion system	ko03070	Membrane transport	Environmental Information Processing	8150	8067	7463	7632	7943	6690	7415	7542	8007
Base excision repair	ko03410	Replication and repair	Genetic Information Processing	2875	2616	2625	2631	2549	2271	2615	2649	2674
Nucleotide excision repair	ko03420	Replication and repair	Genetic Information Processing	5972	6066	5982	6624	6874	5493	6375	6325	6637
Mismatch repair	ko03430	Replication and repair	Genetic Information Processing	7795	7759	8439	7350	7449	6329	7275	7432	7457
Homologous recombination	ko03440	Replication and repair	Genetic Information Processing	6572	6334	6983	6722	6683	5658	6379	6370	6707
Non-homologous end-joining	ko03450	Replication and repair	Genetic Information Processing	622	686	685	540	595	484	473	514	534
MAPK signaling pathway - yeast	ko04011	Signal transduction	Environmental Information Processing	4750	4897	4615	5102	5400	4963	5249	4834	5390
Phosphatidylinositol signaling system	ko04070	Signal transduction	Environmental Information Processing	4867	5625	5397	6627	6552	5558	6216	6389	6524
Cell cycle - yeast	ko04111	Cell growth and death	Cellular Processes	8168	8779	7956	8091	8487	7629	8153	7881	8536
Meiosis - yeast	ko04113	Cell growth and death	Cellular Processes	8745	9172	8580	8577	8985	8045	8501	8305	9207
Ubiquitin mediated proteolysis	ko04120	Folding, sorting and degradation	Genetic Information Processing	3407	3892	3674	3171	3303	2716	3159	3301	3391
Sulfur relay system	ko04122	Folding, sorting and degradation	Genetic Information Processing	2002	1854	1959	2005	2131	1747	1891	1956	1972
SNARE interactions in vesicular transport	ko04130	Folding, sorting and degradation	Genetic Information Processing	132	156	143	125	118	96	113	130	125
Mitophagy - yeast	ko04139	Transport and catabolism	Cellular Processes	527	602	612	600	538	487	534	564	569
Autophagy - animal	ko04140	Transport and catabolism	Cellular Processes	315	333	296	340	361	312	315	360	323
Protein processing in endoplasmic reticulum	ko04141	Folding, sorting and degradation	Genetic Information Processing	4577	4756	4503	4335	4441	3730	4344	4488	4403
Endocytosis	ko04144	Transport and catabolism	Cellular Processes	5713	5967	5413	6101	6678	5324	6299	5707	6627
Phagosome	ko04145	Transport and catabolism	Cellular Processes	2330	2572	2578	2909	2970	2402	2779	2927	2916
Peroxisome	ko04146	Transport and catabolism	Cellular Processes	9608	10415	9738	10047	10609	8558	9759	9651	10435
Hippo signaling pathway - multiple species	ko04392	Signal transduction	Environmental Information Processing	5	5	4	0	2	0	2	0	2
