# Supplementary material for: Metagenome Sequencing Reveals the Midgut Microbiota Makeup of Culex pipiens quinquefasciatus and Its Possible Relationship With Insecticide Resistance
Source: Front Microbiol. 2021 Feb 25;12:625539. doi: 10.3389/fmicb.2021.625539 (PMC7948229; doi:10.3389/fmicb.2021.625539)
Supplement: Supplementary Table 6 — The differentially expressed KEGG Orthology (KO) pathways in the three strains of Cx. pipiens quinquefasciatus. [file Table_6.XLS]

## Sheet: KO abundance
KO_id	KO_function	SS1	SS2	SS3	HN1	HN2	HN3	RR1	RR2	RR3
K00001	alcohol dehydrogenase	18	15	22	0	0	2	0	0	0
K00002	alcohol dehydrogenase (NADP+)	55	41	36	74	89	72	110	98	120
K00003	homoserine dehydrogenase	13	18	5	12	6	17	8	23	8
K00005	glycerol dehydrogenase	199	144	117	266	282	255	162	147	178
K00006	glycerol-3-phosphate dehydrogenase (NAD+)	33	23	25	32	32	25	28	21	25
K00007	D-arabinitol 4-dehydrogenase	15	23	29	20	18	8	11	25	17
K00008	L-iditol 2-dehydrogenase	66	91	72	108	74	70	92	61	91
K00009	mannitol-1-phosphate 5-dehydrogenase	46	65	60	88	74	85	62	62	70
K00010	myo-inositol 2-dehydrogenase / D-chiro-inositol 1-dehydrogenase	42	49	48	45	36	31	42	31	36
K00011	aldehyde reductase	83	80	92	100	88	71	86	98	86
K00012	UDPglucose 6-dehydrogenase	162	192	181	195	157	164	163	168	207
K00013	histidinol dehydrogenase	1416	1483	1531	1395	1419	1201	1324	1390	1330
K00014	shikimate dehydrogenase	99	148	94	114	137	100	93	117	97
K00015	glyoxylate reductase	14	11	18	0	0	0	2	1	0
K00016	L-lactate dehydrogenase	11	6	4	14	11	8	24	23	21
K00018	glycerate dehydrogenase	32	41	32	45	58	43	40	41	38
K00019	3-hydroxybutyrate dehydrogenase	36	25	24	30	33	33	31	27	29
K00020	3-hydroxyisobutyrate dehydrogenase	34	45	26	29	30	26	26	37	34
K00021	hydroxymethylglutaryl-CoA reductase (NADPH)	34	36	42	59	45	34	44	41	44
K00022	3-hydroxyacyl-CoA dehydrogenase	20	20	16	61	38	44	40	43	49
K00024	malate dehydrogenase	102	111	103	93	86	82	83	89	87
K00025	malate dehydrogenase	12	6	23	21	13	5	11	11	10
K00026	malate dehydrogenase	54	52	88	95	85	96	93	89	103
K00027	malate dehydrogenase (oxaloacetate-decarboxylating)	146	161	189	227	260	192	230	265	206
K00029	malate dehydrogenase (oxaloacetate-decarboxylating)(NADP+)	202	218	214	229	226	184	214	230	236
K00030	isocitrate dehydrogenase (NAD+)	374	373	407	182	194	160	200	216	203
K00031	isocitrate dehydrogenase	170	160	148	194	175	152	160	170	169
K00033	6-phosphogluconate dehydrogenase	527	581	531	569	578	500	541	566	610
K00034	glucose 1-dehydrogenase	45	47	44	62	51	43	43	67	59
K00036	glucose-6-phosphate 1-dehydrogenase	184	203	200	188	160	182	159	134	177
K00039	ribitol 2-dehydrogenase	0	4	2	19	15	15	12	15	11
K00040	fructuronate reductase	90	107	126	135	122	127	125	129	120
K00041	tagaturonate reductase	20	15	19	19	21	27	23	23	25
K00042	2-hydroxy-3-oxopropionate reductase	5	8	10	11	10	9	9	14	16
K00045	mannitol 2-dehydrogenase	26	21	19	7	22	22	20	13	21
K00046	gluconate 5-dehydrogenase	107	108	109	140	216	106	152	136	137
K00052	3-isopropylmalate dehydrogenase	508	552	616	703	633	613	670	650	642
K00053	ketol-acid reductoisomerase	160	185	197	195	187	157	161	150	211
K00054	hydroxymethylglutaryl-CoA reductase	84	2	0	0	0	0	0	0	0
K00055	aryl-alcohol dehydrogenase	0	2	0	0	3	6	2	0	2
K00057	glycerol-3-phosphate dehydrogenase (NAD(P)+)	101	142	123	92	117	81	67	89	91
K00058	D-3-phosphoglycerate dehydrogenase	1221	1261	872	595	734	638	629	613	656
K00059	3-oxoacyl-[acyl-carrier protein] reductase	333	337	355	332	362	235	338	320	366
K00060	threonine 3-dehydrogenase	44	56	49	56	56	32	63	71	65
K00063	D-arabinose 1-dehydrogenase	6	11	7	18	15	11	13	12	13
K00065	2-deoxy-D-gluconate 3-dehydrogenase	49	38	41	36	27	17	32	27	19
K00067	dTDP-4-dehydrorhamnose reductase	69	94	108	100	115	89	71	85	99
K00068	sorbitol-6-phosphate 2-dehydrogenase	9	13	21	0	0	2	4	7	3
K00072	sepiapterin reductase	7	10	11	10	22	11	21	7	17
K00073	ureidoglycolate dehydrogenase (NAD+)	84	4	6	0	0	2	0	2	0
K00074	3-hydroxybutyryl-CoA dehydrogenase	117	122	142	211	235	146	178	180	185
K00075	UDP-N-acetylmuramate dehydrogenase	168	157	153	172	155	140	211	194	198
K00077	2-dehydropantoate 2-reductase	117	119	108	135	127	79	119	121	125
K00078	dihydrodiol dehydrogenase / D-xylose 1-dehydrogenase (NADP)	241	273	247	261	307	237	267	265	280
K00087	xanthine dehydrogenase molybdenum-binding subunit	29	28	25	32	44	33	67	62	44
K00088	IMP dehydrogenase	712	725	740	561	639	512	543	538	498
K00090	gluconate 2-dehydrogenase	21	38	43	65	56	34	47	47	36
K00094	galactitol-1-phosphate 5-dehydrogenase	11	10	8	5	11	2	0	0	0
K00096	glycerol-1-phosphate dehydrogenase [NAD(P)+]	8	13	15	7	15	6	9	9	7
K00097	4-hydroxythreonine-4-phosphate dehydrogenase	196	117	130	93	86	88	98	97	90
K00098	L-idonate 5-dehydrogenase	44	43	50	38	31	36	31	25	39
K00099	1-deoxy-D-xylulose-5-phosphate reductoisomerase	93	120	117	124	130	129	106	140	129
K00101	L-lactate dehydrogenase (cytochrome)	98	89	117	135	130	91	111	120	154
K00104	glycolate oxidase	18	13	14	13	16	21	12	28	18
K00106	xanthine dehydrogenase/oxidase	1125	1189	1166	1180	1348	1085	1284	1279	1209
K00108	choline dehydrogenase	1006	934	935	1089	1097	872	920	904	1037
K00109	2-hydroxyglutarate dehydrogenase	31	45	48	37	52	45	44	34	42
K00111	glycerol-3-phosphate dehydrogenase	1003	1033	1142	1925	1961	1519	1789	2038	2105
K00112	glycerol-3-phosphate dehydrogenase subunit B	47	58	58	97	92	68	84	94	98
K00113	glycerol-3-phosphate dehydrogenase subunit C	76	78	90	81	91	73	67	64	76
K00116	malate dehydrogenase (quinone)	121	115	115	148	121	117	119	105	115
K00117	quinoprotein glucose dehydrogenase	118	104	128	122	122	85	126	128	119
K00121	S-(hydroxymethyl)glutathione dehydrogenase / alcohol dehydrogenase	190	207	173	126	152	117	130	123	149
K00123	formate dehydrogenase major subunit	1315	1349	935	1266	1331	1067	1255	1084	1325
K00124	formate dehydrogenase iron-sulfur subunit	78	73	95	65	68	59	58	54	41
K00127	formate dehydrogenase subunit gamma	27	14	17	19	19	16	24	17	24
K00128	aldehyde dehydrogenase (NAD+)	582	554	500	471	469	453	460	395	496
K00130	betaine-aldehyde dehydrogenase	66	81	71	64	63	66	62	60	74
K00133	aspartate-semialdehyde dehydrogenase	196	212	208	188	292	161	236	228	292
K00134	glyceraldehyde 3-phosphate dehydrogenase	222	269	256	175	172	198	169	163	189
K00135	succinate-semialdehyde dehydrogenase / glutarate-semialdehyde dehydrogenase	508	403	421	287	378	305	328	313	406
K00137	aminobutyraldehyde dehydrogenase	73	111	126	83	121	80	93	131	104
K00138	aldehyde dehydrogenase	226	220	238	184	172	180	177	205	162
K00140	malonate-semialdehyde dehydrogenase (acetylating) / methylmalonate-semialdehyde dehydrogenase	182	191	204	220	194	174	171	237	218
K00145	N-acetyl-gamma-glutamyl-phosphate reductase	472	436	475	811	876	618	796	804	861
K00147	glutamate-5-semialdehyde dehydrogenase	278	286	254	287	330	253	340	310	356
K00151	5-carboxymethyl-2-hydroxymuconic-semialdehyde dehydrogenase	2	2	3	10	3	24	11	7	10
K00154	coniferyl-aldehyde dehydrogenase	52	56	60	60	69	61	77	67	67
K00156	pyruvate dehydrogenase (quinone)	998	1203	953	666	657	521	538	571	592
K00161	pyruvate dehydrogenase E1 component alpha subunit	153	157	174	272	271	185	275	291	262
K00162	pyruvate dehydrogenase E1 component beta subunit	93	97	93	87	117	73	162	183	211
K00163	pyruvate dehydrogenase E1 component	110	175	159	135	127	123	115	133	104
K00164	2-oxoglutarate dehydrogenase E1 component	459	435	481	534	519	469	509	555	538
K00166	2-oxoisovalerate dehydrogenase E1 component alpha subunit	4	4	7	7	8	6	5	3	6
K00167	2-oxoisovalerate dehydrogenase E1 component beta subunit	3	3	2	15	19	19	28	30	38
K00184	prokaryotic molybdopterin-containing oxidoreductase family, iron-sulfur binding subunit	8	9	3	0	0	0	0	0	0
K00185	prokaryotic molybdopterin-containing oxidoreductase family, membrane subunit	19	16	8	13	5	5	7	11	8
K00207	dihydropyrimidine dehydrogenase (NADP+)	37	65	10	27	23	15	64	46	49
K00208	enoyl-[acyl-carrier protein] reductase I	45	47	60	40	39	34	43	64	43
K00209	enoyl-[acyl-carrier protein] reductase / trans-2-enoyl-CoA reductase (NAD+)	52	50	61	90	87	70	87	99	77
K00215	4-hydroxy-tetrahydrodipicolinate reductase	159	181	143	143	133	115	155	140	174
K00216	2,3-dihydro-2,3-dihydroxybenzoate dehydrogenase	38	31	24	44	39	26	62	40	42
K00219	2,4-dienoyl-CoA reductase (NADPH2)	95	120	126	168	138	123	176	164	171
K00220	cyclohexadieny/prephenate dehydrogenase	19	21	13	15	9	11	12	12	7
K00222	Delta14-sterol reductase	64	75	32	32	35	30	38	34	20
K00223	Delta24(24(1))-sterol reductase	18	8	23	10	5	4	4	4	3
K00225	L-galactono-1,4-lactone dehydrogenase	18	16	15	22	23	18	8	33	20
K00226	dihydroorotate dehydrogenase (fumarate)	7	4	10	0	2	2	2	3	3
K00228	coproporphyrinogen III oxidase	99	122	121	71	105	72	99	104	101
K00230	menaquinone-dependent protoporphyrinogen oxidase	100	109	123	52	66	55	46	53	62
K00231	protoporphyrinogen/coproporphyrinogen III oxidase	18	13	16	19	19	18	20	16	10
K00232	acyl-CoA oxidase	3879	4094	3797	2731	3081	2400	2614	2501	2873
K00234	succinate dehydrogenase (ubiquinone) flavoprotein subunit	14	19	18	18	33	13	20	19	20
K00235	succinate dehydrogenase (ubiquinone) iron-sulfur subunit	7	14	7	13	11	8	16	9	7
K00236	succinate dehydrogenase (ubiquinone) cytochrome b560 subunit	0	0	0	11	10	14	14	15	6
K00237	succinate dehydrogenase (ubiquinone) membrane anchor subunit	21	15	16	10	21	15	39	26	44
K00239	succinate dehydrogenase / fumarate reductase, flavoprotein subunit	72	85	70	99	98	88	110	122	126
K00240	succinate dehydrogenase / fumarate reductase, iron-sulfur subunit	108	137	162	166	164	118	155	141	150
K00241	succinate dehydrogenase / fumarate reductase, cytochrome b subunit	164	163	177	111	108	121	119	107	100
K00242	succinate dehydrogenase / fumarate reductase, membrane anchor subunit	40	31	63	37	47	47	50	37	54
K00243	uncharacterized protein	673	737	695	1086	1077	830	1019	1056	1160
K00244	fumarate reductase flavoprotein subunit	135	162	142	173	193	141	204	181	211
K00245	fumarate reductase iron-sulfur subunit	44	50	45	47	39	32	44	45	41
K00246	fumarate reductase subunit C	22	32	48	42	33	32	33	42	27
K00247	fumarate reductase subunit D	26	36	25	17	31	36	15	20	21
K00248	butyryl-CoA dehydrogenase	18	20	12	14	6	8	21	13	10
K00249	acyl-CoA dehydrogenase	29	39	37	21	22	21	14	22	18
K00252	glutaryl-CoA dehydrogenase	88	88	78	55	50	45	39	54	46
K00253	isovaleryl-CoA dehydrogenase	17	28	23	28	28	20	33	17	42
K00254	dihydroorotate dehydrogenase	138	132	140	117	146	100	120	131	128
K00257	[EC:1.3.99.-]	2	6	5	14	9	3	10	18	24
K00259	alanine dehydrogenase	152	157	141	154	145	115	136	155	164
K00261	glutamate dehydrogenase (NAD(P)+)	88	79	72	42	59	48	57	53	47
K00262	glutamate dehydrogenase (NADP+)	104	47	41	63	67	51	77	87	60
K00264	glutamate synthase (NADPH/NADH)	407	415	490	313	277	234	275	294	257
K00265	glutamate synthase (NADPH/NADH) large chain	354	408	399	399	520	439	425	408	434
K00266	glutamate synthase (NADPH/NADH) small chain	83	69	79	73	99	102	74	103	99
K00273	D-amino-acid oxidase	29	31	43	41	41	27	46	45	44
K00274	monoamine oxidase	42	42	38	45	32	23	31	28	33
K00275	pyridoxamine 5'-phosphate oxidase	278	298	293	365	375	316	379	379	366
K00276	primary-amine oxidase	18	28	32	24	18	14	12	23	18
K00278	L-aspartate oxidase	921	1035	1016	1842	2019	1501	1737	1717	1813
K00281	glycine dehydrogenase	99	149	115	128	131	187	138	146	151
K00284	glutamate synthase (ferredoxin)	8	4	6	8	9	11	9	8	4
K00285	D-amino-acid dehydrogenase	74	75	73	89	97	86	94	109	108
K00286	pyrroline-5-carboxylate reductase	134	141	139	140	133	129	126	123	117
K00287	dihydrofolate reductase	71	75	72	85	107	82	87	73	79
K00288	methylenetetrahydrofolate dehydrogenase (NADP+) / methenyltetrahydrofolate cyclohydrolase / formyltetrahydrofolate synthetase	55	69	53	70	79	58	90	68	77
K00294	1-pyrroline-5-carboxylate dehydrogenase	212	219	219	437	456	420	385	434	477
K00297	methylenetetrahydrofolate reductase (NADPH)	105	158	122	121	126	87	106	141	133
K00299	FMN reductase	30	50	63	48	35	43	38	25	32
K00308	N1-acetylpolyamine oxidase	19	22	23	26	20	20	20	25	20
K00311	electron-transferring-flavoprotein dehydrogenase	49	103	47	60	75	70	67	44	83
K00313	electron transfer flavoprotein-quinone oxidoreductase	36	47	43	34	56	37	35	50	47
K00314	sarcosine dehydrogenase	66	59	65	69	63	59	72	64	71
K00316	spermidine dehydrogenase	204	189	178	221	252	185	216	206	191
K00318	proline dehydrogenase	123	112	118	114	99	93	83	85	80
K00322	NAD(P) transhydrogenase	151	51	59	66	47	61	52	62	45
K00323	NAD(P) transhydrogenase	10	14	12	25	18	18	9	13	14
K00324	NAD(P) transhydrogenase subunit alpha	62	52	66	62	85	50	70	66	67
K00325	NAD(P) transhydrogenase subunit beta	41	40	55	75	78	67	85	61	61
K00326	cytochrome-b5 reductase	130	117	123	93	98	84	76	98	85
K00327	NADPH-ferrihemoprotein reductase	333	340	360	317	379	697	320	329	354
K00329	NADH dehydrogenase [EC:1.6.5.3] K00356 NADH dehydrogenase	15	18	16	24	14	40	16	15	13
K00330	NADH-quinone oxidoreductase subunit A	354	376	353	752	906	628	816	775	828
K00331	NADH-quinone oxidoreductase subunit B	122	165	132	122	124	85	126	145	150
K00332	NADH-quinone oxidoreductase subunit C	38	30	48	38	27	35	50	31	44
K00333	NADH-quinone oxidoreductase subunit D	33	55	35	23	33	29	14	20	14
K00334	NADH-quinone oxidoreductase subunit E	98	116	123	98	106	90	82	77	131
K00335	NADH-quinone oxidoreductase subunit F	214	145	166	106	121	116	128	108	135
K00336	NADH-quinone oxidoreductase subunit G	305	321	328	295	290	258	379	433	348
K00337	NADH-quinone oxidoreductase subunit H	88	109	91	119	143	108	135	141	174
K00338	NADH-quinone oxidoreductase subunit I	185	180	150	153	204	163	162	144	168
K00339	NADH-quinone oxidoreductase subunit J	91	91	74	104	104	81	111	95	92
K00340	NADH-quinone oxidoreductase subunit K	83	93	97	61	98	54	66	59	70
K00341	NADH-quinone oxidoreductase subunit L	177	178	244	231	243	223	272	260	254
K00342	NADH-quinone oxidoreductase subunit M	76	60	67	97	102	89	77	104	81
K00343	NADH-quinone oxidoreductase subunit N	115	104	119	109	121	100	101	99	101
K00344	NADPH2:quinone reductase	280	326	374	390	351	318	381	379	443
K00346	Na+-transporting NADH:ubiquinone oxidoreductase subunit A	66	76	82	90	92	65	63	65	61
K00347	Na+-transporting NADH:ubiquinone oxidoreductase subunit B	111	34	24	39	35	32	33	21	45
K00348	Na+-transporting NADH:ubiquinone oxidoreductase subunit C	22	24	17	38	44	29	44	48	32
K00349	Na+-transporting NADH:ubiquinone oxidoreductase subunit D	258	224	218	303	326	244	309	338	347
K00350	Na+-transporting NADH:ubiquinone oxidoreductase subunit E	136	65	56	31	54	29	40	41	47
K00351	Na+-transporting NADH:ubiquinone oxidoreductase subunit F	69	71	76	79	101	70	80	88	86
K00354	NADPH2 dehydrogenase	17	14	19	20	22	7	17	17	15
K00355	NAD(P)H dehydrogenase (quinone)	672	595	543	170	173	127	112	98	125
K00362	nitrite reductase (NADH) large subunit	89	100	128	110	105	83	142	94	118
K00363	nitrite reductase (NADH) small subunit	30	33	21	42	41	31	43	31	28
K00364	GMP reductase	115	36	31	15	25	14	23	20	14
K00365	urate oxidase	12	17	13	17	20	20	9	10	16
K00368	nitrite reductase (NO-forming)	151	170	160	56	52	55	32	28	34
K00370	nitrate reductase / nitrite oxidoreductase, alpha subunit	59	69	55	50	47	32	36	27	26
K00371	nitrate reductase / nitrite oxidoreductase, beta subunit	41	54	42	85	66	43	72	73	73
K00372	assimilatory nitrate reductase catalytic subunit	21	20	21	24	20	17	18	14	20
K00373	nitrate reductase molybdenum cofactor assembly chaperone NarJ/NarW	48	49	43	52	60	43	63	55	50
K00374	nitrate reductase gamma subunit	28	31	31	30	41	17	41	32	34
K00375	GntR family transcriptional regulator / MocR family aminotransferase	460	409	463	219	203	167	265	352	311
K00380	sulfite reductase (NADPH) flavoprotein alpha-component	377	441	377	464	534	456	475	516	492
K00381	sulfite reductase (NADPH) hemoprotein beta-component	87	122	116	138	124	148	104	105	132
K00382	dihydrolipoamide dehydrogenase	380	336	358	475	491	377	435	472	422
K00383	glutathione reductase (NADPH)	100	93	77	85	104	90	69	102	89
K00384	thioredoxin reductase (NADPH)	257	281	311	295	297	258	349	377	365
K00385	anaerobic sulfite reductase subunit C	59	66	60	78	84	64	62	71	71
K00387	sulfite oxidase	14	20	17	7	6	8	7	8	6
K00389	putative membrane protein	102	0	0	0	0	0	0	0	0
K00390	phosphoadenosine phosphosulfate reductase	215	194	195	212	202	184	207	226	235
K00404	cytochrome c oxidase cbb3-type subunit I	96	107	77	67	95	87	83	69	77
K00405	cytochrome c oxidase cbb3-type subunit II	21	21	35	43	39	22	12	27	21
K00406	cytochrome c oxidase cbb3-type subunit III	34	30	35	27	32	33	37	20	33
K00407	cytochrome c oxidase cbb3-type subunit IV	39	47	38	32	37	30	42	44	38
K00411	ubiquinol-cytochrome c reductase iron-sulfur subunit	25	41	39	48	60	45	41	46	39
K00412	ubiquinol-cytochrome c reductase cytochrome b subunit	23	25	33	12	11	15	12	14	8
K00413	ubiquinol-cytochrome c reductase cytochrome c1 subunit	56	55	49	25	42	25	29	42	37
K00417	ubiquinol-cytochrome c reductase subunit 7	121	93	115	104	131	102	114	97	124
K00425	cytochrome d ubiquinol oxidase subunit I	209	275	296	293	281	253	263	277	245
K00426	cytochrome d ubiquinol oxidase subunit II	235	299	216	236	238	164	248	264	252
K00427	L-lactate permease	22	26	23	53	56	45	49	65	54
K00428	cytochrome c peroxidase	211	248	266	143	101	94	130	114	128
K00432	glutathione peroxidase	122	136	122	130	111	112	104	126	134
K00451	homogentisate 1,2-dioxygenase	390	435	450	1151	1083	828	989	1062	952
K00453	tryptophan 2,3-dioxygenase	718	882	581	681	851	673	654	543	737
K00457	4-hydroxyphenylpyruvate dioxygenase	80	84	58	83	69	67	59	72	71
K00459	nitronate monooxygenase	57	74	64	48	57	45	41	37	55
K00469	inositol oxygenase	31	40	30	37	36	33	29	33	32
K00471	gamma-butyrobetaine dioxygenase	16	15	21	29	16	28	20	9	12
K00472	prolyl 4-hydroxylase	1410	1539	1298	1562	1811	1399	1542	1573	1820
K00474	trimethyllysine dioxygenase	11	13	17	17	17	13	18	15	16
K00476	aspartate beta-hydroxylase	2	12	4	0	0	0	0	0	0
K00480	salicylate hydroxylase	10	5	13	13	7	5	5	13	6
K00481	p-hydroxybenzoate 3-monooxygenase	21	21	31	31	24	22	25	19	19
K00483	4-hydroxyphenylacetate 3-monooxygenase	26	25	49	23	17	17	14	12	15
K00484	flavin reductase (NADH)	14	6	8	9	12	12	11	11	12
K00486	kynurenine 3-monooxygenase	43	41	30	45	44	53	45	47	48
K00491	nitric-oxide synthase, bacterial	29	30	25	65	45	30	45	52	47
K00493	unspecific monooxygenase	29	32	25	32	53	30	42	50	51
K00500	phenylalanine-4-hydroxylase	69	86	76	98	103	73	98	85	89
K00507	stearoyl-CoA desaturase (Delta-9 desaturase)	236	272	253	358	308	258	318	317	344
K00508	linoleoyl-CoA desaturase	33	29	22	18	15	11	23	22	13
K00510	heme oxygenase (biliverdin-producing)	0	0	0	16	31	11	22	27	27
K00523	CDP-4-dehydro-6-deoxyglucose reductase, E3	7	10	14	14	12	3	21	15	19
K00525	ribonucleoside-diphosphate reductase alpha chain	363	285	291	179	195	216	187	207	188
K00526	ribonucleoside-diphosphate reductase beta chain	208	202	229	159	154	144	138	123	135
K00527	ribonucleoside-triphosphate reductase	125	152	143	203	203	180	196	189	161
K00528	ferredoxin--NADP+ reductase	70	99	85	68	101	92	80	92	89
K00537	arsenate reductase	162	192	161	131	170	125	160	149	140
K00547	homocysteine S-methyltransferase	27	21	22	17	21	15	32	27	29
K00548	5-methyltetrahydrofolate--homocysteine methyltransferase	212	230	257	208	251	184	238	264	255
K00549	5-methyltetrahydropteroyltriglutamate--homocysteine methyltransferase	183	184	207	162	186	151	176	193	181
K00554	tRNA (guanine37-N1)-methyltransferase	270	278	293	228	233	202	331	316	335
K00555	tRNA (guanine26-N2/guanine27-N2)-dimethyltransferase	119	36	38	99	98	73	48	42	47
K00556	tRNA (guanosine-2'-O-)-methyltransferase	110	48	46	54	55	46	61	63	47
K00557	tRNA (uracil-5-)-methyltransferase	107	40	36	26	34	41	35	23	37
K00558	DNA (cytosine-5)-methyltransferase 1	239	235	215	214	208	199	204	221	233
K00560	thymidylate synthase	71	91	79	97	91	95	79	75	81
K00563	23S rRNA (guanine745-N1)-methyltransferase	70	70	83	47	77	47	72	80	55
K00564	16S rRNA (guanine1207-N2)-methyltransferase	240	132	103	163	199	149	161	154	183
K00565	mRNA (guanine-N7-)-methyltransferase	539	49	61	60	57	44	57	62	66
K00566	tRNA-uridine 2-sulfurtransferase	414	380	441	439	442	318	367	387	380
K00567	methylated-DNA-[protein]-cysteine S-methyltransferase	136	143	128	131	150	150	134	127	184
K00568	2-polyprenyl-6-hydroxyphenyl methylase / 3-demethylubiquinone-9 3-methyltransferase	82	113	115	139	135	101	100	102	118
K00569	thiopurine S-methyltransferase	2	3	0	6	6	8	7	9	8
K00570	phosphatidylethanolamine/phosphatidyl-N-methylethanolamine N-methyltransferase	3	2	0	2	3	13	0	2	3
K00571	site-specific DNA-methyltransferase (adenine-specific)	39	48	42	50	48	78	47	36	43
K00573	protein-L-isoaspartate(D-aspartate) O-methyltransferase	877	938	891	1220	1225	1058	1215	1218	1294
K00574	cyclopropane-fatty-acyl-phospholipid synthase	284	216	169	196	220	223	192	198	180
K00575	chemotaxis protein methyltransferase CheR	79	83	80	81	72	79	69	82	78
K00586	diphthine methyl ester synthase	14	38	24	31	18	28	25	12	14
K00587	protein-S-isoprenylcysteine O-methyltransferase	10	13	17	13	20	17	20	22	18
K00595	precorrin-6Y C5,15-methyltransferase (decarboxylating)	5	6	0	12	18	9	13	14	27
K00597	methionine synthase reductase	28	35	19	21	27	30	21	18	24
K00598	trans-aconitate 2-methyltransferase	39	36	40	39	54	40	43	41	27
K00599	methyltransferase-like protein 6	54	60	49	95	101	88	119	88	123
K00600	glycine hydroxymethyltransferase	118	113	148	85	98	90	108	87	121
K00602	phosphoribosylaminoimidazolecarboxamide formyltransferase / IMP cyclohydrolase	427	461	403	445	517	402	479	472	532
K00604	methionyl-tRNA formyltransferase	144	137	118	108	116	96	112	126	98
K00605	aminomethyltransferase	491	342	350	400	427	316	366	368	416
K00606	3-methyl-2-oxobutanoate hydroxymethyltransferase	79	80	90	72	66	60	73	95	85
K00609	aspartate carbamoyltransferase catalytic subunit	132	144	141	112	117	127	110	116	121
K00610	aspartate carbamoyltransferase regulatory subunit	31	25	45	36	37	41	37	43	32
K00611	ornithine carbamoyltransferase	51	62	74	68	69	59	37	43	54
K00615	transketolase	858	515	478	515	528	431	536	480	544
K00616	transaldolase	219	252	228	252	220	197	196	224	203
K00620	glutamate N-acetyltransferase / amino-acid N-acetyltransferase	141	168	163	116	121	122	95	116	136
K00624	carnitine O-acetyltransferase	94	122	105	71	78	57	84	79	79
K00625	phosphate acetyltransferase	7	7	0	28	42	33	27	25	40
K00626	acetyl-CoA C-acetyltransferase	133	178	152	141	141	125	117	120	106
K00627	pyruvate dehydrogenase E2 component (dihydrolipoamide acetyltransferase)	470	498	498	647	722	559	682	707	691
K00631	glycerol-3-phosphate O-acyltransferase	109	94	91	112	124	112	128	108	158
K00632	acetyl-CoA acyltransferase	428	128	97	115	127	86	84	106	93
K00637	sterol O-acyltransferase	55	52	78	57	67	41	47	67	56
K00638	chloramphenicol O-acetyltransferase type B	1387	1419	1465	1445	1463	1198	1280	1292	1425
K00639	glycine C-acetyltransferase	57	72	72	61	106	92	67	95	72
K00640	serine O-acetyltransferase	101	99	112	86	83	69	77	98	80
K00641	homoserine O-acetyltransferase	21	21	27	29	24	27	13	18	23
K00643	5-aminolevulinate synthase	206	247	225	180	189	138	173	184	182
K00645	[acyl-carrier-protein] S-malonyltransferase	305	316	316	300	370	266	271	295	314
K00647	3-oxoacyl-[acyl-carrier-protein] synthase I	142	135	126	155	168	159	123	158	140
K00648	3-oxoacyl-[acyl-carrier-protein] synthase III	793	875	918	949	987	793	822	860	840
K00649	glyceronephosphate O-acyltransferase	0	0	0	3	5	4	8	7	8
K00651	homoserine O-succinyltransferase	214	109	114	82	112	78	100	103	104
K00652	8-amino-7-oxononanoate synthase	207	226	218	210	200	177	190	232	212
K00654	serine palmitoyltransferase	53	54	83	87	92	79	102	107	100
K00655	1-acyl-sn-glycerol-3-phosphate acyltransferase	155	153	153	175	223	170	156	202	190
K00656	formate C-acetyltransferase	4833	4842	4931	2277	2287	2293	2314	2287	2306
K00657	diamine N-acetyltransferase	37	53	49	17	28	46	18	42	18
K00658	2-oxoglutarate dehydrogenase E2 component (dihydrolipoamide succinyltransferase)	203	182	247	195	173	169	136	153	177
K00661	maltose O-acetyltransferase	86	74	79	64	85	72	86	86	104
K00663	aminoglycoside 6'-N-acetyltransferase	16	15	12	17	11	17	15	5	13
K00666	fatty-acyl-CoA synthase	3623	4150	3803	2920	3069	2440	2544	2602	2882
K00670	N-alpha-acetyltransferase 30	53	41	40	17	8	2	4	8	6
K00671	glycylpeptide N-tetradecanoyltransferase	4	4	4	11	18	20	4	2	6
K00673	arginine N-succinyltransferase	143	69	58	23	18	17	13	14	7
K00674	2,3,4,5-tetrahydropyridine-2-carboxylate N-succinyltransferase	156	144	162	135	141	98	133	160	154
K00675	N-hydroxyarylamine O-acetyltransferase	42	53	62	36	45	27	41	38	33
K00677	UDP-N-acetylglucosamine acyltransferase	98	91	113	98	102	99	88	96	86
K00681	gamma-glutamyltranspeptidase / glutathione hydrolase	386	391	334	340	458	374	385	399	437
K00683	glutaminyl-peptide cyclotransferase	13	11	14	14	16	17	15	8	23
K00684	leucyl/phenylalanyl-tRNA--protein transferase	70	70	64	74	100	73	78	96	80
K00685	arginine-tRNA-protein transferase	94	98	102	136	159	115	140	130	122
K00688	glycogen phosphorylase	312	211	232	232	227	189	198	216	243
K00690	sucrose phosphorylase	21	8	15	4	5	1	9	5	14
K00692	levansucrase	169	208	206	209	205	162	169	201	183
K00693	glycogen synthase	34	23	36	27	40	29	19	31	27
K00694	cellulose synthase (UDP-forming)	276	280	291	205	234	166	180	188	201
K00696	sucrose-phosphate synthase	12	29	23	28	18	20	16	17	32
K00697	trehalose 6-phosphate synthase	33	43	37	56	34	45	38	55	62
K00700	1,4-alpha-glucan branching enzyme	127	150	152	233	286	180	244	229	238
K00703	starch synthase	111	108	103	93	99	99	94	102	102
K00705	4-alpha-glucanotransferase	268	303	293	331	312	276	281	266	297
K00710	polypeptide N-acetylgalactosaminyltransferase	564	454	497	394	475	370	420	457	462
K00720	ceramide glucosyltransferase	14	11	20	28	29	35	30	33	34
K00721	dolichol-phosphate mannosyltransferase	43	47	42	38	72	48	36	36	38
K00726	alpha-1,3-mannosyl-glycoprotein beta-1,2-N-acetylglucosaminyltransferase	41	42	43	50	40	28	40	41	49
K00728	dolichyl-phosphate-mannose-protein mannosyltransferase	1194	1420	1126	1232	1585	1314	1396	1259	1445
K00729	dolichyl-phosphate beta-glucosyltransferase	21	21	22	13	23	16	18	18	21
K00731	glycoprotein-N-acetylgalactosamine 3-beta-galactosyltransferase	14	11	15	14	6	20	10	8	11
K00733	xylosylprotein 4-beta-galactosyltransferase	9	11	11	13	11	2	8	9	9
K00734	galactosylxylosylprotein 3-beta-galactosyltransferase	39	40	49	32	32	40	29	28	37
K00748	lipid-A-disaccharide synthase	834	973	1172	1055	1011	856	1059	1202	973
K00752	hyaluronan synthase	15	11	14	14	14	16	15	14	14
K00756	pyrimidine-nucleoside phosphorylase	27	21	33	27	31	17	22	24	38
K00757	uridine phosphorylase	182	309	170	319	340	281	344	355	352
K00758	thymidine phosphorylase	65	71	77	54	45	48	47	54	63
K00759	adenine phosphoribosyltransferase	86	94	86	108	110	82	100	107	113
K00760	hypoxanthine phosphoribosyltransferase	222	292	237	373	366	343	405	351	417
K00761	uracil phosphoribosyltransferase	270	262	308	365	388	316	366	370	354
K00762	orotate phosphoribosyltransferase	152	71	78	109	79	89	87	86	65
K00763	nicotinate phosphoribosyltransferase	210	255	271	239	219	214	240	271	237
K00764	amidophosphoribosyltransferase	122	126	149	92	87	76	113	94	123
K00765	ATP phosphoribosyltransferase	96	114	104	113	143	90	145	151	114
K00766	anthranilate phosphoribosyltransferase	53	58	53	50	52	53	47	45	47
K00767	nicotinate-nucleotide pyrophosphorylase (carboxylating)	156	61	83	84	119	118	84	99	88
K00768	nicotinate-nucleotide--dimethylbenzimidazole phosphoribosyltransferase	14	16	14	29	34	42	20	32	23
K00769	xanthine phosphoribosyltransferase	32	30	25	42	41	56	49	61	48
K00771	protein xylosyltransferase	56	82	91	85	79	78	75	60	48
K00772	5'-methylthioadenosine phosphorylase	3	6	5	13	16	19	20	15	25
K00773	queuine tRNA-ribosyltransferase	236	175	221	131	144	150	133	151	137
K00774	poly [ADP-ribose] polymerase 16	11	8	14	18	14	17	8	11	9
K00782	L-lactate dehydrogenase complex protein LldG	19	21	21	42	30	29	21	30	26
K00783	23S rRNA (pseudouridine1915-N3)-methyltransferase	55	54	58	60	39	54	49	46	41
K00784	ribonuclease Z	27	27	32	94	81	67	62	65	87
K00787	farnesyl diphosphate synthase	46	53	71	97	101	69	63	88	74
K00788	thiamine-phosphate pyrophosphorylase	157	155	160	138	123	91	117	115	122
K00789	S-adenosylmethionine synthetase	212	212	233	184	240	168	185	197	193
K00790	UDP-N-acetylglucosamine 1-carboxyvinyltransferase	69	85	99	107	75	80	81	93	83
K00791	tRNA dimethylallyltransferase	198	230	210	233	236	229	231	258	265
K00793	riboflavin synthase	301	319	247	251	304	261	289	274	263
K00794	6,7-dimethyl-8-ribityllumazine synthase	71	72	81	121	76	100	92	93	102
K00795	farnesyl diphosphate synthase	104	77	78	121	132	130	129	129	130
K00796	dihydropteroate synthase	162	178	151	161	163	159	130	148	119
K00797	spermidine synthase	75	71	55	60	90	61	73	71	78
K00798	cob(I)alamin adenosyltransferase	27	19	22	48	36	37	54	36	44
K00799	glutathione S-transferase	5088	5361	5097	4034	4341	3508	4485	4621	4738
K00800	3-phosphoshikimate 1-carboxyvinyltransferase	158	164	159	119	123	118	147	171	148
K00802	spermine synthase	92	114	123	65	91	60	100	117	121
K00803	alkyldihydroxyacetonephosphate synthase	225	251	189	214	286	224	246	249	274
K00804	geranylgeranyl diphosphate synthase, type III	24	28	18	14	11	8	11	17	19
K00805	heptaprenyl diphosphate synthase	3	2	0	2	4	11	3	0	2
K00806	undecaprenyl diphosphate synthase	124	120	123	152	174	146	173	140	194
K00809	deoxyhypusine synthase	239	211	228	211	224	233	240	230	239
K00812	aspartate aminotransferase	85	92	78	142	136	95	104	111	116
K00813	aspartate aminotransferase	182	200	205	187	147	145	156	176	138
K00814	alanine transaminase	20	21	21	49	58	43	50	54	47
K00815	tyrosine aminotransferase	18	15	16	12	23	24	14	18	12
K00817	histidinol-phosphate aminotransferase	118	115	99	118	112	147	120	120	127
K00819	ornithine--oxo-acid transaminase	6820	6694	6805	4729	4750	4837	5190	4753	4739
K00820	glucosamine--fructose-6-phosphate aminotransferase (isomerizing)	340	339	365	345	340	337	292	346	306
K00821	acetylornithine/N-succinyldiaminopimelate aminotransferase	94	126	130	83	96	79	96	84	89
K00822	beta-alanine--pyruvate transaminase	84	76	78	85	103	95	83	88	88
K00823	4-aminobutyrate aminotransferase	53	66	69	74	89	60	69	66	83
K00824	D-alanine transaminase	5	0	2	0	0	3	2	0	0
K00826	branched-chain amino acid aminotransferase	357	432	290	528	601	477	501	410	565
K00827	alanine-glyoxylate transaminase / (R)-3-amino-2-methylpropionate-pyruvate transaminase	27	17	38	23	17	16	20	17	20
K00830	alanine-glyoxylate transaminase / serine-glyoxylate transaminase / serine-pyruvate transaminase	34	27	38	60	70	61	58	50	38
K00831	phosphoserine aminotransferase	754	858	749	569	664	576	508	575	560
K00832	aromatic-amino-acid transaminase	328	328	395	283	331	224	270	256	307
K00833	adenosylmethionine---8-amino-7-oxononanoate aminotransferase	336	357	370	381	407	274	315	337	371
K00835	valine--pyruvate aminotransferase	25	38	52	26	44	23	35	38	38
K00836	diaminobutyrate-2-oxoglutarate transaminase	41	43	33	6	5	8	10	15	6
K00839	(S)-ureidoglycine-glyoxylate aminotransferase	57	73	66	102	110	86	103	93	83
K00840	succinylornithine aminotransferase	88	88	113	38	32	28	46	48	40
K00844	hexokinase	40	55	53	62	51	37	63	67	80
K00845	glucokinase	375	355	320	577	561	408	372	427	430
K00846	ketohexokinase	22	24	29	21	23	15	30	22	29
K00847	fructokinase	149	161	182	142	180	140	173	164	150
K00848	rhamnulokinase	14	16	18	21	10	8	16	16	17
K00849	galactokinase	245	207	216	260	272	217	281	298	282
K00850	6-phosphofructokinase 1	228	149	158	106	99	62	107	120	131
K00851	gluconokinase	77	68	64	69	72	85	75	55	60
K00852	ribokinase	205	112	113	96	113	112	115	124	106
K00853	L-ribulokinase	43	43	61	63	44	47	67	79	68
K00854	xylulokinase	492	438	357	509	560	469	493	525	572
K00855	phosphoribulokinase	83	92	88	64	62	67	37	49	59
K00856	adenosine kinase	42	60	57	67	70	66	72	87	71
K00857	thymidine kinase	100	136	113	82	78	76	89	86	101
K00858	NAD+ kinase	448	518	528	482	448	382	452	517	469
K00859	dephospho-CoA kinase	503	557	408	314	327	274	340	281	366
K00860	adenylylsulfate kinase	30	28	31	18	12	15	21	17	16
K00863	triose/dihydroxyacetone kinase / FAD-AMP lyase (cyclizing)	21	35	33	44	40	43	33	34	36
K00864	glycerol kinase	167	185	201	248	228	223	236	214	228
K00865	glycerate 2-kinase	220	139	142	118	133	125	96	91	84
K00866	choline kinase	3	0	5	0	0	0	0	0	0
K00867	type I pantothenate kinase	113	104	103	135	145	127	148	157	150
K00868	pyridoxine kinase	267	222	181	243	272	187	224	214	247
K00869	mevalonate kinase	78	90	69	81	69	67	63	77	70
K00872	homoserine kinase	90	92	96	80	61	78	77	93	75
K00873	pyruvate kinase	333	357	352	398	390	344	354	323	330
K00874	2-dehydro-3-deoxygluconokinase	226	152	158	146	133	121	126	134	138
K00876	uridine kinase	55	56	31	59	60	65	59	59	52
K00878	hydroxyethylthiazole kinase	152	185	215	220	152	153	176	203	173
K00880	L-xylulokinase	12	10	9	3	7	7	2	4	3
K00881	allose kinase	17	6	16	12	14	9	13	15	8
K00882	1-phosphofructokinase	44	52	80	59	63	52	60	50	57
K00883	2-dehydro-3-deoxygalactonokinase	97	4	4	0	0	0	1	0	0
K00884	N-acetylglucosamine kinase	112	125	140	141	144	138	163	161	120
K00885	N-acylmannosamine kinase	8	7	8	6	7	2	0	8	6
K00886	polyphosphate glucokinase	0	2	0	15	17	13	16	20	16
K00888	phosphatidylinositol 4-kinase A	52	47	60	80	57	63	66	60	43
K00889	1-phosphatidylinositol-4-phosphate 5-kinase	43	31	30	56	52	24	42	39	56
K00891	shikimate kinase	81	121	102	118	119	105	174	120	164
K00892	inosine kinase	63	60	77	78	90	68	85	96	95
K00894	ethanolamine kinase	45	49	38	53	60	42	54	33	58
K00898	pyruvate dehydrogenase kinase 2/3/4	13	12	16	30	22	25	36	16	16
K00899	5-methylthioribose kinase	106	47	48	104	76	69	92	102	71
K00901	diacylglycerol kinase (ATP)	3294	3822	3591	4518	4493	3799	4157	4256	4402
K00902	dolichol kinase	14	20	15	23	36	30	22	20	33
K00904	deoxyguanosine kinase	7	16	17	13	17	16	18	16	20
K00906	isocitrate dehydrogenase kinase/phosphatase	155	76	67	73	78	61	62	84	70
K00910	beta-adrenergic-receptor kinase	32	25	25	30	32	23	46	34	52
K00911	1D-myo-inositol-triphosphate 3-kinase	16	21	18	20	18	19	20	26	21
K00912	tetraacyldisaccharide 4'-kinase	127	141	118	116	117	101	119	118	145
K00914	phosphatidylinositol 3-kinase	29	23	20	30	23	18	28	35	28
K00915	inositol-polyphosphate multikinase	31	43	34	47	42	32	29	34	32
K00916	CTD kinase subunit alpha	11	6	4	17	30	24	18	12	11
K00919	4-diphosphocytidyl-2-C-methyl-D-erythritol kinase	294	473	337	406	477	385	398	378	421
K00921	1-phosphatidylinositol-3-phosphate 5-kinase	62	77	62	67	77	66	66	73	65
K00922	phosphatidylinositol-4,5-bisphosphate 3-kinase catalytic subunit alpha/beta/delta	21	23	31	56	48	45	48	66	41
K00923	phosphatidylinositol-4-phosphate 3-kinase	40	56	59	40	43	56	54	74	71
K00925	acetate kinase	64	101	91	105	122	98	116	88	116
K00926	carbamate kinase	85	112	103	93	132	89	123	130	135
K00927	phosphoglycerate kinase	259	189	224	206	195	177	176	201	203
K00928	aspartate kinase	131	168	169	191	188	175	203	186	200
K00930	acetylglutamate kinase	280	278	210	227	259	202	249	220	276
K00931	glutamate 5-kinase	38	40	37	57	48	46	61	40	71
K00932	propionate kinase	33	18	21	47	58	32	36	47	45
K00933	creatine kinase	4	5	7	16	5	6	12	16	21
K00934	arginine kinase	381	458	409	513	532	452	421	417	440
K00937	polyphosphate kinase	226	276	260	292	272	245	252	272	305
K00939	adenylate kinase	101	131	121	135	110	103	126	113	146
K00940	nucleoside-diphosphate kinase	251	264	278	276	254	210	231	256	261
K00941	hydroxymethylpyrimidine/phosphomethylpyrimidine kinase	158	192	160	266	262	222	227	305	262
K00942	guanylate kinase	264	220	184	283	255	207	247	257	241
K00943	dTMP kinase	160	178	178	184	179	159	175	142	173
K00945	CMP/dCMP kinase	100	73	68	87	117	93	88	91	96
K00946	thiamine-monophosphate kinase	399	461	362	335	392	294	300	310	319
K00948	ribose-phosphate pyrophosphokinase	402	412	476	357	324	269	421	360	374
K00949	thiamine pyrophosphokinase	29	26	35	20	16	13	8	10	12
K00950	2-amino-4-hydroxy-6-hydroxymethyldihydropteridine diphosphokinase	100	110	113	95	101	92	87	94	122
K00951	GTP pyrophosphokinase	523	601	669	609	626	546	563	627	579
K00954	pantetheine-phosphate adenylyltransferase	149	144	117	43	57	53	59	67	53
K00955	bifunctional enzyme CysN/CysC	15	23	18	10	15	30	14	16	25
K00956	sulfate adenylyltransferase subunit 1	48	35	49	62	69	55	56	53	67
K00957	sulfate adenylyltransferase subunit 2	172	83	58	69	71	151	51	51	55
K00962	polyribonucleotide nucleotidyltransferase	376	390	417	340	366	326	371	394	387
K00963	UTP--glucose-1-phosphate uridylyltransferase	152	186	190	202	170	193	169	203	176
K00965	UDPglucose--hexose-1-phosphate uridylyltransferase	126	150	127	144	175	115	154	141	126
K00966	mannose-1-phosphate guanylyltransferase	30	44	33	43	61	49	45	31	57
K00967	ethanolamine-phosphate cytidylyltransferase	46	48	28	52	48	25	59	41	59
K00968	choline-phosphate cytidylyltransferase	6	8	2	13	22	14	14	16	23
K00969	nicotinate-nucleotide adenylyltransferase	121	87	71	50	65	46	45	48	52
K00970	poly(A) polymerase	309	246	267	246	223	201	255	268	250
K00971	mannose-1-phosphate guanylyltransferase	78	74	100	128	132	83	92	92	85
K00972	UDP-N-acetylglucosamine/UDP-N-acetylgalactosamine diphosphorylase	24	20	21	25	18	13	15	12	22
K00973	glucose-1-phosphate thymidylyltransferase	71	91	85	104	95	79	89	76	81
K00974	tRNA nucleotidyltransferase (CCA-adding enzyme)	129	144	131	169	177	170	151	168	170
K00975	glucose-1-phosphate adenylyltransferase	97	97	99	96	94	66	133	109	109
K00978	glucose-1-phosphate cytidylyltransferase	35	34	37	19	26	23	33	29	23
K00979	3-deoxy-manno-octulosonate cytidylyltransferase (CMP-KDO synthetase)	93	111	132	102	84	69	93	82	82
K00980	glycerol-3-phosphate cytidylyltransferase	28	34	38	23	33	16	20	20	21
K00981	phosphatidate cytidylyltransferase	161	132	139	214	223	156	172	193	183
K00982	[glutamine synthetase] adenylyltransferase / [glutamine synthetase]-adenylyl-L-tyrosine phosphorylase	283	287	318	303	275	283	257	281	251
K00983	N-acylneuraminate cytidylyltransferase	6	7	8	16	19	18	25	13	18
K00986	RNA-directed DNA polymerase	25	32	27	31	25	24	21	39	28
K00989	ribonuclease PH	162	124	86	137	108	145	106	124	89
K00990	[protein-PII] uridylyltransferase	192	211	175	260	253	223	265	279	273
K00991	2-C-methyl-D-erythritol 4-phosphate cytidylyltransferase	190	127	135	114	129	105	142	120	120
K00992	MurNAc alpha-1-phosphate uridylyltransferase	9	3	5	18	14	9	17	21	21
K00993	ethanolaminephosphotransferase	17	10	10	2	2	4	3	4	4
K00995	CDP-diacylglycerol--glycerol-3-phosphate 3-phosphatidyltransferase	192	97	141	83	71	62	70	58	73
K00996	undecaprenyl-phosphate galactose phosphotransferase	4	6	7	6	2	0	0	0	0
K00997	holo-[acyl-carrier protein] synthase	77	93	90	62	74	42	72	64	68
K00998	CDP-diacylglycerol---serine O-phosphatidyltransferase	162	102	93	101	121	83	116	137	136
K00999	CDP-diacylglycerol--inositol 3-phosphatidyltransferase	6	17	10	2	4	6	5	2	2
K01000	phospho-N-acetylmuramoyl-pentapeptide-transferase	924	872	810	786	800	668	741	724	756
K01001	UDP-N-acetylglucosamine--dolichyl-phosphate N-acetylglucosaminephosphotransferase	34	33	39	35	26	21	46	36	37
K01002	phosphoglycerol transferase	47	56	59	53	59	28	39	50	64
K01006	pyruvate, orthophosphate dikinase	5	19	20	18	7	10	17	20	20
K01007	pyruvate, water dikinase	61	72	104	97	86	93	92	105	103
K01008	selenide, water dikinase	352	486	439	623	703	537	625	594	617
K01011	thiosulfate/3-mercaptopyruvate sulfurtransferase	162	108	122	91	61	135	47	52	62
K01012	biotin synthase	932	1107	1010	1001	1185	1007	1044	997	1183
K01025	[EC:2.8.2.-]	79	95	87	117	95	93	113	91	88
K01027	3-oxoacid CoA-transferase	17	34	27	31	22	26	30	28	33
K01028	3-oxoacid CoA-transferase subunit A	43	39	56	56	48	41	64	63	55
K01029	3-oxoacid CoA-transferase subunit B	19	26	28	27	28	23	20	20	25
K01034	acetate CoA/acetoacetate CoA-transferase alpha subunit	17	18	20	15	14	10	5	12	5
K01035	acetate CoA/acetoacetate CoA-transferase beta subunit	14	13	11	8	13	14	9	8	4
K01042	L-seryl-tRNA(Ser) seleniumtransferase	421	418	439	449	479	337	356	375	417
K01046	triacylglycerol lipase	50	64	60	37	66	62	53	51	44
K01048	lysophospholipase	115	110	118	121	132	111	104	116	117
K01050	cholinesterase	20	47	28	43	40	26	61	52	49
K01051	pectinesterase	8	12	15	4	8	0	0	3	0
K01052	lysosomal acid lipase/cholesteryl ester hydrolase	196	220	220	340	358	234	320	342	337
K01053	gluconolactonase	52	52	50	109	94	79	122	140	110
K01056	peptidyl-tRNA hydrolase, PTH1 family	134	135	137	145	151	133	147	161	152
K01057	6-phosphogluconolactonase	31	40	28	23	26	34	29	27	29
K01058	phospholipase A1	25	24	30	43	26	24	26	22	10
K01061	carboxymethylenebutenolidase	67	56	64	33	36	30	51	37	39
K01066	acetyl esterase	36	54	71	69	80	53	58	87	86
K01069	hydroxyacylglutathione hydrolase	187	211	212	242	291	223	257	297	261
K01070	S-formylglutathione hydrolase	64	74	78	99	91	108	74	84	82
K01074	palmitoyl-protein thioesterase	15	19	28	9	12	13	13	10	9
K01077	alkaline phosphatase	1758	1825	1780	2772	3128	2422	2757	2681	3289
K01079	phosphoserine phosphatase	83	116	110	187	193	187	126	133	139
K01081	5'-nucleotidase	502	542	519	444	483	312	439	471	482
K01082	3'(2'), 5'-bisphosphate nucleotidase	110	151	117	132	122	152	110	84	98
K01083	3-phytase	13	20	18	28	15	13	12	27	14
K01085	glucose-1-phosphatase	75	63	115	79	89	53	73	74	80
K01087	trehalose 6-phosphate phosphatase	46	62	61	85	91	66	77	66	92
K01089	imidazoleglycerol-phosphate dehydratase / histidinol-phosphatase	47	66	57	70	71	50	60	62	64
K01091	phosphoglycolate phosphatase	2847	3333	3493	3568	3277	2719	3459	3642	3210
K01092	myo-inositol-1(or 4)-monophosphatase	196	187	217	210	204	195	215	204	200
K01093	4-phytase / acid phosphatase	485	565	551	207	177	143	471	452	464
K01095	phosphatidylglycerophosphatase A	60	53	65	65	59	38	70	62	58
K01096	phosphatidylglycerophosphatase B	63	87	59	71	56	50	69	58	72
K01099	inositol polyphosphate 5-phosphatase INPP5B/F	46	69	62	65	84	67	79	68	61
K01101	4-nitrophenyl phosphatase	99	129	170	89	94	95	108	113	101
K01102	pyruvate dehydrogenase phosphatase	57	61	56	51	65	54	62	69	71
K01103	6-phosphofructo-2-kinase / fructose-2,6-biphosphatase 3&#160;	29	30	35	40	27	24	39	30	43
K01104	protein-tyrosine phosphatase	368	416	396	300	345	247	314	291	360
K01106	inositol-1,4,5-trisphosphate 5-phosphatase	2	3	9	9	7	10	18	18	13
K01109	inositol polyphosphate-4-phosphatase	34	31	34	41	25	29	26	38	29
K01110	phosphatidylinositol-3,4,5-trisphosphate 3-phosphatase and dual-specificity protein phosphatase PTEN	13	22	14	3	11	6	4	12	16
K01112	phosphohistidine phosphatase	7	7	8	8	15	4	7	4	9
K01114	phospholipase C	957	1105	653	847	972	763	882	810	938
K01115	phospholipase D1/2	34	51	51	64	73	61	65	63	52
K01116	phosphatidylinositol phospholipase C, gamma-1	38	45	43	40	39	31	39	29	37
K01118	FMN-dependent NADH-azoreductase	164	194	203	137	172	154	136	112	132
K01119	2',3'-cyclic-nucleotide 2'-phosphodiesterase / 3'-nucleotidase	198	209	188	193	179	154	152	152	169
K01120	3',5'-cyclic-nucleotide phosphodiesterase	5	12	9	7	12	9	12	9	10
K01126	glycerophosphoryl diester phosphodiesterase	3189	3559	3328	5728	5383	5771	5143	7497	5771
K01129	dGTPase	226	309	272	330	345	251	326	289	411
K01130	arylsulfatase	21	15	5	49	32	29	29	34	29
K01137	N-acetylglucosamine-6-sulfatase	148	141	132	128	122	116	111	106	94
K01139	GTP diphosphokinase / guanosine-3',5'-bis(diphosphate) 3'-diphosphatase	245	53	72	94	96	100	107	93	87
K01141	exodeoxyribonuclease I	85	72	77	134	162	109	122	115	117
K01142	exodeoxyribonuclease III	142	171	145	181	175	140	177	131	136
K01146	protein Xni	13	15	11	14	11	8	0	0	4
K01147	exoribonuclease II	115	119	107	97	105	75	116	91	94
K01148	poly(A)-specific ribonuclease	9	5	9	5	0	2	2	7	3
K01150	deoxyribonuclease I	67	64	59	73	73	53	71	56	56
K01151	deoxyribonuclease IV	93	77	91	80	104	70	75	93	77
K01153	type I restriction enzyme, R subunit	195	189	240	132	162	166	164	136	146
K01154	type I restriction enzyme, S subunit	93	105	109	81	99	53	87	76	84
K01156	type III restriction enzyme	14	15	14	13	19	15	7	16	11
K01158	deoxyribonuclease II	12	6	4	13	7	11	20	17	12
K01159	crossover junction endodeoxyribonuclease RuvC	343	280	275	253	264	188	194	193	204
K01160	crossover junction endodeoxyribonuclease RusA	20	21	23	24	22	13	15	23	17
K01164	ribonuclease P/MRP protein subunit POP1	2	6	4	3	2	7	10	11	6
K01166	ribonuclease T2	5	13	9	6	14	12	12	14	11
K01169	ribonuclease I (enterobacter ribonuclease)	79	89	86	134	98	84	157	117	169
K01173	endonuclease G, mitochondrial	147	141	159	205	232	188	217	202	219
K01175	esterase	17	27	14	15	29	32	17	19	12
K01176	alpha-amylase	4281	4601	4454	4638	4732	4524	4689	4632	4692
K01179	endoglucanase	27	17	21	23	12	28	19	17	23
K01182	oligo-1,6-glucosidase	39	51	41	120	89	64	67	71	90
K01183	chitinase	940	1020	1038	1119	1141	960	1082	1187	1199
K01184	polygalacturonase	103	2	0	0	0	0	0	0	0
K01185	lysozyme	217	155	157	219	189	191	189	202	210
K01187	alpha-glucosidase	1406	1466	1462	1580	1624	1380	1508	1513	1528
K01188	beta-glucosidase	175	127	167	181	129	118	120	144	151
K01189	alpha-galactosidase	8	21	9	17	11	21	0	0	0
K01190	beta-galactosidase	345	241	272	283	273	324	269	276	350
K01191	alpha-mannosidase	101	121	124	115	118	112	113	124	142
K01192	beta-mannosidase	133	116	143	149	162	158	132	142	121
K01193	beta-fructofuranosidase	227	233	217	221	250	206	229	231	240
K01194	alpha,alpha-trehalase	105	133	133	127	145	137	130	154	118
K01195	beta-glucuronidase	77	102	89	103	122	114	93	103	82
K01196	glycogen debranching enzyme	120	106	109	89	97	74	103	80	102
K01198	xylan 1,4-beta-xylosidase	25	30	23	16	15	19	12	13	7
K01200	pullulanase	84	80	84	134	139	97	157	140	133
K01201	glucosylceramidase	6	6	6	15	17	10	18	15	13
K01204	alpha-N-acetylgalactosaminidase	18	22	15	46	45	34	33	26	28
K01205	alpha-N-acetylglucosaminidase	151	184	155	163	154	121	138	147	126
K01206	alpha-L-fucosidase	148	147	133	170	167	139	146	149	155
K01207	beta-N-acetylhexosaminidase	57	61	75	56	72	90	57	58	64
K01209	alpha-N-arabinofuranosidase	8	39	37	2	4	4	8	10	8
K01214	isoamylase	430	480	417	302	313	265	246	250	274
K01215	glucan 1,6-alpha-glucosidase	21	28	22	29	28	34	25	35	38
K01222	6-phospho-beta-glucosidase	135	163	153	158	151	123	160	181	164
K01223	6-phospho-beta-glucosidase	542	571	534	442	464	404	377	435	423
K01224	arabinogalactan endo-1,4-beta-galactosidase	6	13	15	0	0	0	0	0	0
K01226	trehalose-6-phosphate hydrolase	119	150	131	110	132	119	121	122	92
K01228	mannosyl-oligosaccharide glucosidase	4	7	8	27	27	24	20	26	14
K01230	mannosyl-oligosaccharide alpha-1,2-mannosidase	85	100	104	93	127	78	95	105	101
K01231	alpha-mannosidase II	81	91	112	129	120	103	112	139	121
K01232	maltose-6'-phosphate glucosidase	126	59	29	60	59	48	60	49	49
K01233	chitosanase	12	15	15	13	21	10	19	15	16
K01236	maltooligosyltrehalose trehalohydrolase	18	18	20	26	24	15	33	17	19
K01239	purine nucleosidase	478	558	501	419	408	386	394	343	403
K01240	uridine nucleosidase	20	24	16	24	24	18	17	16	32
K01241	AMP nucleosidase	189	162	157	102	103	86	112	100	116
K01243	adenosylhomocysteine nucleosidase	43	59	62	73	87	61	75	76	70
K01246	DNA-3-methyladenine glycosylase I	39	35	34	55	61	44	78	56	69
K01247	DNA-3-methyladenine glycosylase II	136	139	135	69	57	59	72	67	58
K01250	pyrimidine-specific ribonucleoside hydrolase	394	400	387	339	323	278	286	269	322
K01251	adenosylhomocysteinase	232	238	259	333	307	272	310	289	231
K01252	bifunctional isochorismate lyase / aryl carrier protein	39	45	36	14	29	18	31	41	27
K01253	microsomal epoxide hydrolase	9	4	12	18	18	5	10	15	9
K01254	leukotriene-A4 hydrolase	14	16	15	23	15	18	21	26	20
K01255	leucyl aminopeptidase	372	373	395	414	401	362	382	431	424
K01256	aminopeptidase N	215	261	280	316	372	326	387	376	388
K01258	tripeptide aminopeptidase	277	309	229	223	212	191	214	215	210
K01259	proline iminopeptidase	45	50	33	62	65	48	64	59	53
K01262	Xaa-Pro aminopeptidase	387	393	389	486	549	405	447	499	512
K01265	methionyl aminopeptidase	1127	1175	1110	1754	1836	1561	1826	1677	1802
K01266	D-aminopeptidase	14	8	12	5	2	13	4	6	6
K01270	dipeptidase D	251	264	298	319	384	324	347	341	364
K01271	Xaa-Pro dipeptidase	42	49	53	54	83	52	70	56	68
K01273	membrane dipeptidase	1020	955	1000	1036	1101	898	1016	937	1056
K01276	dipeptidyl-peptidase II	19	18	18	20	25	10	16	22	18
K01277	dipeptidyl-peptidase III	0	2	0	30	26	22	35	31	34
K01278	dipeptidyl-peptidase 4	100	125	126	108	98	89	96	130	118
K01280	tripeptidyl-peptidase II	35	27	36	36	29	30	35	32	24
K01282	dipeptidyl aminopeptidase	5	6	3	16	17	14	10	4	6
K01283	peptidyl-dipeptidase A	345	257	261	251	307	240	226	278	250
K01284	peptidyl-dipeptidase Dcp	187	105	96	81	73	50	62	56	45
K01285	lysosomal Pro-X carboxypeptidase	65	22	35	20	12	14	4	12	6
K01286	D-alanyl-D-alanine carboxypeptidase	60	59	72	68	62	59	77	43	77
K01295	glutamate carboxypeptidase	101	127	123	139	163	153	126	154	161
K01297	muramoyltetrapeptide carboxypeptidase	37	32	38	13	21	14	25	16	24
K01299	carboxypeptidase Taq	139	130	123	167	170	159	201	201	173
K01304	pyroglutamyl-peptidase	12	14	16	15	14	15	6	10	9
K01305	beta-aspartyl-dipeptidase (metallo-type)	2	8	2	12	5	2	6	9	9
K01307	gamma-glutamyl hydrolase	17	20	29	27	23	21	26	26	22
K01310	chymotrypsin	49	44	53	40	41	38	52	23	45
K01312	trypsin	1682	1721	1837	1771	1903	1566	1787	1902	1733
K01322	prolyl oligopeptidase	235	214	186	168	149	151	157	155	175
K01338	ATP-dependent Lon protease	148	167	183	132	148	136	163	160	166
K01341	kexin	43	52	61	80	64	55	80	86	76
K01354	oligopeptidase B	205	238	219	199	215	185	201	202	198
K01356	repressor LexA	156	77	79	111	116	103	83	96	79
K01358	ATP-dependent Clp protease, protease subunit	219	271	252	267	293	232	267	270	272
K01359	proprotein convertase subtilisin/kexin type 1	9	10	5	10	12	17	21	22	15
K01363	cathepsin B	273	330	329	355	350	286	325	352	365
K01365	cathepsin L	6	11	6	0	0	0	2	6	12
K01372	bleomycin hydrolase	1047	1245	854	1221	1400	1226	1241	1070	1289
K01373	cathepsin F	10	17	17	16	10	10	18	15	16
K01374	cathepsin O	12	21	7	12	11	10	13	6	16
K01376	UFM1-specific protease 2	0	0	0	31	22	10	19	26	35
K01404	leishmanolysin	45	41	50	44	36	30	26	45	26
K01406	serralysin	155	220	157	245	288	228	259	225	221
K01407	protease III	194	192	196	229	224	200	201	184	212
K01408	insulysin	93	100	91	65	98	65	66	82	107
K01409	N6-L-threonylcarbamoyladenine synthase	173	222	217	243	203	190	249	196	252
K01410	mitochondrial intermediate peptidase	33	29	22	36	32	30	33	37	34
K01411	nardilysin	0	0	0	0	0	0	0	0	0
K01412	mitochondrial-processing peptidase subunit alpha	56	74	69	100	85	66	87	79	96
K01414	oligopeptidase A	541	584	539	460	532	440	466	464	460
K01415	endothelin-converting enzyme	56	73	86	44	54	62	42	58	49
K01419	ATP-dependent HslUV protease, peptidase subunit HslV	329	386	297	344	316	278	322	319	331
K01420	CRP/FNR family transcriptional regulator, anaerobic regulatory protein	192	184	167	116	159	117	137	135	177
K01424	L-asparaginase	116	107	126	70	69	56	66	75	73
K01425	glutaminase	122	135	110	125	135	142	140	115	97
K01426	amidase	87	92	83	120	86	87	82	80	80
K01428	urease subunit alpha	21	28	32	12	15	9	13	12	16
K01429	urease subunit beta	32	18	41	40	41	28	27	34	39
K01430	urease subunit gamma	63	69	69	46	70	48	63	62	69
K01431	beta-ureidopropionase	38	36	30	26	24	17	27	31	21
K01432	arylformamidase	7	23	19	27	18	11	30	7	20
K01433	formyltetrahydrofolate deformylase	49	69	52	58	41	72	67	44	43
K01434	penicillin amidase	174	145	120	43	45	42	27	42	29
K01438	acetylornithine deacetylase	447	297	275	226	255	233	242	225	209
K01439	succinyl-diaminopimelate desuccinylase	97	124	101	118	118	104	91	99	79
K01442	choloylglycine hydrolase	67	51	43	68	56	40	22	17	36
K01443	N-acetylglucosamine-6-phosphate deacetylase	113	122	152	111	129	114	130	83	127
K01444	N4-(beta-N-acetylglucosaminyl)-L-asparaginase	74	103	84	73	77	57	60	76	44
K01446	peptidoglycan recognition protein	216	248	204	197	204	158	188	184	184
K01448	N-acetylmuramoyl-L-alanine amidase	437	454	485	623	625	487	585	628	648
K01451	hippurate hydrolase	80	85	86	77	71	74	50	55	49
K01456	peptide-N4-(N-acetyl-beta-glucosaminyl)asparagine amidase	7	9	11	6	8	6	13	15	17
K01457	allophanate hydrolase	128	54	45	43	48	37	43	48	47
K01460	glutathionylspermidine amidase/synthetase	14	24	21	10	12	25	2	5	13
K01462	peptide deformylase	221	243	241	320	317	240	222	275	219
K01464	dihydropyrimidinase	150	170	158	123	133	116	120	124	115
K01465	dihydroorotase	198	219	222	244	258	211	214	252	265
K01466	allantoinase	34	39	41	43	40	28	46	45	44
K01467	beta-lactamase class C	86	90	93	117	108	118	110	88	120
K01468	imidazolonepropionase	43	60	49	43	45	36	58	42	47
K01469	5-oxoprolinase (ATP-hydrolysing)	91	101	120	119	125	122	90	109	98
K01470	creatinine amidohydrolase	102	101	106	145	138	114	148	171	128
K01476	arginase	30	30	26	27	24	24	30	30	25
K01477	allantoicase	19	22	30	13	38	13	13	11	9
K01478	arginine deiminase	2131	2203	2098	2315	2330	2285	2329	2349	2336
K01479	formiminoglutamase	223	306	250	264	256	226	257	246	260
K01480	agmatinase	21	35	34	36	34	34	34	28	33
K01483	ureidoglycolate lyase	16	16	17	0	0	0	0	0	0
K01484	succinylarginine dihydrolase	63	54	49	115	108	100	97	114	94
K01485	cytosine deaminase	73	82	54	109	120	92	110	109	122
K01486	adenine deaminase	22	17	26	11	11	20	16	14	12
K01487	guanine deaminase	373	434	426	330	423	311	288	340	379
K01488	adenosine deaminase	872	1058	862	643	691	625	676	688	705
K01489	cytidine deaminase	987	1005	965	1096	1158	936	1002	1052	1226
K01490	AMP deaminase	51	44	56	72	62	58	67	81	73
K01491	methylenetetrahydrofolate dehydrogenase (NADP+) / methenyltetrahydrofolate cyclohydrolase	157	169	162	166	151	110	101	119	90
K01493	dCMP deaminase	7	8	6	3	4	6	16	8	18
K01494	dCTP deaminase	127	123	109	133	129	109	111	119	130
K01495	GTP cyclohydrolase I	315	335	377	493	462	414	430	472	491
K01496	phosphoribosyl-AMP cyclohydrolase	5	2	2	5	14	7	10	4	3
K01497	GTP cyclohydrolase II	79	101	83	93	83	64	93	107	100
K01502	aliphatic nitrilase	19	16	15	22	42	27	39	40	38
K01505	1-aminocyclopropane-1-carboxylate deaminase	101	2	10	0	0	12	0	0	0
K01507	inorganic pyrophosphatase	118	98	114	106	134	101	102	88	137
K01512	acylphosphatase	46	44	51	43	41	33	43	42	56
K01514	exopolyphosphatase	0	0	0	7	5	2	12	0	7
K01515	ADP-ribose pyrophosphatase	78	83	76	64	64	69	59	55	61
K01519	inosine triphosphate pyrophosphatase	5	20	7	21	22	20	12	16	16
K01520	dUTP pyrophosphatase	236	168	180	152	114	102	139	149	160
K01521	CDP-diacylglycerol pyrophosphatase	98	76	78	44	49	32	49	43	44
K01523	phosphoribosyl-ATP pyrophosphohydrolase	2	2	2	0	2	5	0	0	2
K01524	exopolyphosphatase / guanosine-5'-triphosphate,3'-diphosphate pyrophosphatase	1213	1378	1316	1338	1506	1226	1331	1428	1453
K01525	bis(5'-nucleosyl)-tetraphosphatase (symmetrical)	54	49	64	76	78	56	60	83	71
K01527	nascent polypeptide-associated complex subunit beta	2	0	3	0	0	0	1	0	1
K01528	dynamin GTPase	44	43	43	71	67	47	67	52	71
K01530	phospholipid-translocating ATPase	161	203	216	136	168	112	149	145	142
K01531	Mg2+-importing ATPase	1753	1980	2163	1583	1531	1305	1298	1333	1245
K01533	Cu2+-exporting ATPase	426	478	450	755	776	645	785	761	825
K01534	Cd2+/Zn2+-exporting ATPase	74	84	93	84	93	72	98	104	93
K01537	Ca2+-transporting ATPase	146	170	144	98	112	77	102	115	122
K01539	sodium/potassium-transporting ATPase subunit alpha	110	149	124	68	71	61	72	79	65
K01546	K+-transporting ATPase ATPase A chain	123	127	126	146	185	122	178	170	174
K01547	K+-transporting ATPase ATPase B chain	160	64	56	89	84	62	66	85	66
K01548	K+-transporting ATPase ATPase C chain	63	77	62	48	57	57	46	55	56
K01551	arsenite-transporting ATPase	56	59	69	53	72	59	47	65	68
K01555	fumarylacetoacetase	15	26	25	18	13	22	17	31	21
K01557	acylpyruvate hydrolase	23	26	24	34	43	23	52	33	55
K01560	2-haloacid dehalogenase	9	13	21	25	20	20	23	23	16
K01561	haloacetate dehalogenase	12	15	17	14	14	21	9	12	13
K01565	N-sulfoglucosamine sulfohydrolase	21	20	32	12	16	17	18	13	21
K01569	oxalate decarboxylase	22	18	29	11	5	29	12	15	7
K01575	acetolactate decarboxylase	43	34	35	80	93	96	89	85	92
K01576	benzoylformate decarboxylase	24	30	30	47	41	36	43	25	36
K01577	oxalyl-CoA decarboxylase	33	26	20	24	23	20	29	26	28
K01578	malonyl-CoA decarboxylase	9	6	6	10	10	2	19	16	19
K01579	aspartate 1-decarboxylase	57	55	51	41	44	31	35	28	48
K01580	glutamate decarboxylase	88	98	73	48	85	55	84	64	76
K01581	ornithine decarboxylase	1988	2223	2045	2935	2845	2416	2811	2740	2758
K01582	lysine decarboxylase	69	59	65	65	96	57	79	94	72
K01584	arginine decarboxylase	66	60	62	27	30	34	24	24	26
K01585	arginine decarboxylase	100	92	103	158	158	181	126	136	124
K01586	diaminopimelate decarboxylase	239	177	161	189	152	198	158	162	153
K01588	5-(carboxyamino)imidazole ribonucleotide mutase	209	202	217	162	184	146	149	158	184
K01589	5-(carboxyamino)imidazole ribonucleotide synthase	140	151	146	201	214	156	208	226	235
K01590	histidine decarboxylase	3	2	7	15	11	10	5	6	9
K01591	orotidine-5'-phosphate decarboxylase	800	900	867	1119	1146	909	1062	1119	1249
K01593	aromatic-L-amino-acid decarboxylase	270	252	254	258	274	240	242	239	267
K01595	phosphoenolpyruvate carboxylase	390	347	337	426	445	372	391	398	433
K01596	phosphoenolpyruvate carboxykinase (GTP)	101	115	136	132	153	118	147	163	142
K01597	diphosphomevalonate decarboxylase	7	9	6	7	4	3	0	0	0
K01598	phosphopantothenoylcysteine decarboxylase	27	31	30	48	40	28	36	29	28
K01599	uroporphyrinogen decarboxylase	149	160	188	133	137	97	134	141	144
K01607	4-carboxymuconolactone decarboxylase	15	16	18	29	25	16	19	12	15
K01609	indole-3-glycerol phosphate synthase	44	45	50	52	55	44	46	51	51
K01610	phosphoenolpyruvate carboxykinase (ATP)	124	133	115	189	160	148	158	139	156
K01611	S-adenosylmethionine decarboxylase	79	84	90	123	99	87	65	91	98
K01613	phosphatidylserine decarboxylase	128	156	151	128	163	133	118	131	120
K01619	deoxyribose-phosphate aldolase	170	203	191	260	288	209	226	237	250
K01620	threonine aldolase	150	207	164	220	224	242	196	183	208
K01621	xylulose-5-phosphate/fructose-6-phosphate phosphoketolase	70	45	68	42	54	49	54	52	52
K01623	fructose-bisphosphate aldolase, class I	45	32	48	35	39	40	32	31	41
K01624	fructose-bisphosphate aldolase, class II	198	143	118	110	164	148	117	107	134
K01625	2-dehydro-3-deoxyphosphogluconate aldolase / (4S)-4-hydroxy-2-oxoglutarate aldolase	58	48	60	51	52	64	42	44	53
K01626	3-deoxy-7-phosphoheptulonate synthase	200	228	259	223	252	246	237	241	260
K01627	2-dehydro-3-deoxyphosphooctonate aldolase (KDO 8-P synthase)	221	97	116	83	101	79	78	97	86
K01628	L-fuculose-phosphate aldolase	0	2	2	22	22	14	17	15	27
K01629	rhamnulose-1-phosphate aldolase	19	30	30	32	29	19	64	55	45
K01630	2-dehydro-3-deoxyglucarate aldolase	70	77	71	102	125	106	121	126	126
K01631	2-dehydro-3-deoxyphosphogalactonate aldolase	109	31	31	19	27	22	31	20	27
K01633	dihydroneopterin aldolase / 7,8-dihydroneopterin epimerase	77	74	97	77	84	71	86	72	79
K01634	sphinganine-1-phosphate aldolase	6	9	4	13	15	6	18	8	16
K01637	isocitrate lyase	93	101	129	106	94	94	105	117	117
K01638	malate synthase	1044	1163	1140	2602	2696	2265	2326	2491	2372
K01639	N-acetylneuraminate lyase	46	46	39	41	41	48	47	40	57
K01640	hydroxymethylglutaryl-CoA lyase	1830	2062	1762	2191	2233	1873	2147	1931	2320
K01641	hydroxymethylglutaryl-CoA synthase	25	28	24	27	34	13	31	28	29
K01643	citrate lyase subunit alpha / citrate CoA-transferase	63	47	56	56	51	50	57	48	51
K01644	citrate lyase subunit beta / citryl-CoA lyase	55	48	68	36	57	33	37	32	41
K01646	citrate lyase subunit gamma (acyl carrier protein)	59	33	46	40	24	22	29	30	27
K01647	citrate synthase	234	250	253	229	266	213	202	206	202
K01648	ATP citrate (pro-S)-lyase	46	77	67	81	66	45	47	53	63
K01649	2-isopropylmalate synthase	134	131	127	210	204	170	159	204	197
K01652	acetolactate synthase I/II/III large subunit	625	457	423	431	416	413	504	496	507
K01653	acetolactate synthase I/III small subunit	201	130	117	123	118	109	129	89	111
K01654	N-acetylneuraminate synthase	8	15	16	17	15	19	33	19	31
K01657	anthranilate synthase component I	186	156	167	141	137	141	123	114	138
K01658	anthranilate synthase component II	56	61	54	59	68	60	61	84	70
K01659	2-methylcitrate synthase	34	41	32	24	28	17	30	24	37
K01661	naphthoate synthase	35	46	44	58	39	83	35	61	43
K01662	1-deoxy-D-xylulose-5-phosphate synthase	341	403	476	229	259	223	237	263	275
K01664	para-aminobenzoate synthetase component II	115	39	43	49	76	48	43	37	55
K01665	para-aminobenzoate synthetase component I	98	143	113	83	75	78	85	82	83
K01667	tryptophanase	170	159	177	189	239	176	201	225	226
K01668	tyrosine phenol-lyase	20	14	18	24	31	13	18	45	38
K01669	deoxyribodipyrimidine photo-lyase	234	261	265	231	242	196	228	233	213
K01672	carbonic anhydrase	4	2	2	30	50	30	47	55	43
K01673	carbonic anhydrase	130	106	101	137	165	115	167	167	175
K01674	carbonic anhydrase	308	248	262	251	239	176	242	229	222
K01676	fumarate hydratase, class I	120	158	115	99	105	114	102	80	89
K01679	fumarate hydratase, class II	156	165	149	173	142	150	122	115	138
K01681	aconitate hydratase	135	171	159	148	163	137	148	179	190
K01682	aconitate hydratase 2 / 2-methylisocitrate dehydratase	256	270	208	188	240	170	175	179	196
K01684	galactonate dehydratase	89	6	13	0	0	2	2	2	2
K01685	altronate hydrolase	102	83	79	61	55	49	66	49	71
K01686	mannonate dehydratase	85	84	87	89	116	76	68	77	89
K01687	dihydroxy-acid dehydratase	216	264	223	249	357	203	280	280	324
K01689	enolase	1128	1286	843	1035	1226	1027	1053	1003	1152
K01690	phosphogluconate dehydratase	127	125	125	139	99	105	121	127	124
K01692	enoyl-CoA hydratase	178	196	226	167	160	132	102	108	79
K01693	imidazoleglycerol-phosphate dehydratase	40	41	49	46	39	41	39	45	50
K01695	tryptophan synthase alpha chain	81	91	89	69	98	82	86	85	79
K01696	tryptophan synthase beta chain	356	379	365	292	334	263	303	299	253
K01697	cystathionine beta-synthase	102	118	133	88	74	41	90	63	76
K01698	porphobilinogen synthase	394	404	404	250	242	195	256	258	277
K01699	propanediol dehydratase large subunit	10	9	18	13	11	11	18	14	12
K01703	3-isopropylmalate/(R)-2-methylmalate dehydratase large subunit	214	210	182	215	214	242	208	220	235
K01704	3-isopropylmalate/(R)-2-methylmalate dehydratase small subunit	73	80	70	83	90	61	74	76	58
K01706	glucarate dehydratase	15	30	26	39	62	41	39	42	49
K01708	galactarate dehydratase	21	14	22	18	34	13	26	16	34
K01709	CDP-glucose 4,6-dehydratase	15	14	12	2	3	5	1	2	2
K01710	dTDP-glucose 4,6-dehydratase	278	201	159	185	209	168	298	281	314
K01711	GDPmannose 4,6-dehydratase	247	252	228	241	222	176	183	171	205
K01712	urocanate hydratase	99	142	123	115	135	108	105	102	122
K01713	cyclohexadienyl dehydratase	19	24	19	9	18	9	12	12	9
K01714	4-hydroxy-tetrahydrodipicolinate synthase	553	656	623	313	366	302	298	353	329
K01715	enoyl-CoA hydratase	2	4	6	6	8	26	3	8	2
K01716	3-hydroxyacyl-[acyl-carrier protein] dehydratase / trans-2-decenoyl-[acyl-carrier protein] isomerase	146	46	57	104	62	64	44	56	58
K01719	uroporphyrinogen-III synthase	972	1012	1057	993	1139	880	952	936	972
K01720	2-methylcitrate dehydratase	163	166	105	66	80	61	77	71	66
K01724	4a-hydroxytetrahydrobiopterin dehydratase	6	12	12	2	5	6	0	11	0
K01725	cyanate lyase	23	34	33	51	42	33	34	31	37
K01729	poly(beta-D-mannuronate) lyase	18	17	14	7	15	5	9	3	6
K01733	threonine synthase	112	121	117	149	165	132	176	157	156
K01734	methylglyoxal synthase	145	66	70	74	64	45	72	71	68
K01735	3-dehydroquinate synthase	134	133	105	117	117	120	76	84	98
K01736	chorismate synthase	187	162	194	179	177	159	194	155	171
K01737	6-pyruvoyltetrahydropterin/6-carboxytetrahydropterin synthase	183	191	173	203	222	178	195	176	191
K01738	cysteine synthase A	191	165	144	155	187	153	186	188	223
K01739	cystathionine gamma-synthase	186	191	189	161	155	133	144	150	136
K01740	O-acetylhomoserine (thiol)-lyase	173	83	55	114	125	96	84	64	91
K01744	aspartate ammonia-lyase	126	147	158	158	112	91	102	127	84
K01745	histidine ammonia-lyase	226	209	258	280	255	203	214	262	268
K01749	hydroxymethylbilane synthase	6909	7010	6814	6902	6939	6828	6915	6866	6982
K01750	ornithine cyclodeaminase	143	47	54	42	39	24	30	35	32
K01751	diaminopropionate ammonia-lyase	94	105	113	148	159	126	153	141	157
K01752	L-serine dehydratase	151	159	159	174	197	171	180	202	193
K01753	D-serine dehydratase	663	519	559	586	633	494	630	577	636
K01754	threonine dehydratase	2274	2358	2023	1260	1359	965	996	1005	1173
K01755	argininosuccinate lyase	399	404	341	457	404	355	315	372	340
K01756	adenylosuccinate lyase	339	364	347	617	433	408	389	397	406
K01758	cystathionine gamma-lyase	122	140	122	105	118	83	106	102	94
K01759	lactoylglutathione lyase	70	70	68	112	130	91	130	120	124
K01760	cystathionine beta-lyase	102	113	106	123	123	105	119	111	88
K01761	methionine-gamma-lyase	47	50	45	38	52	40	41	52	47
K01764	cytochrome c heme-lyase	2	3	6	0	0	0	0	0	0
K01766	cysteine sulfinate desulfinase	67	78	87	71	68	45	64	68	73
K01768	adenylate cyclase	98	99	115	137	117	96	136	137	147
K01769	guanylate cyclase, other	11	9	10	8	8	3	4	11	11
K01770	2-C-methyl-D-erythritol 2,4-cyclodiphosphate synthase	28	17	33	16	19	13	9	19	11
K01771	1-phosphatidylinositol phosphodiesterase	14	8	8	4	7	6	11	12	8
K01772	protoporphyrin/coproporphyrin ferrochelatase	365	397	415	649	679	669	688	617	608
K01775	alanine racemase	832	979	900	914	1019	751	800	816	899
K01776	glutamate racemase	194	166	130	259	211	181	221	171	211
K01778	diaminopimelate epimerase	109	120	138	57	97	66	85	86	79
K01779	aspartate racemase	47	43	35	49	32	33	42	61	53
K01782	3-hydroxyacyl-CoA dehydrogenase / enoyl-CoA hydratase / 3-hydroxybutyryl-CoA epimerase	223	216	185	175	205	175	187	194	230
K01783	ribulose-phosphate 3-epimerase	993	1089	1099	594	582	482	381	346	412
K01784	UDP-glucose 4-epimerase	245	264	269	270	262	238	291	274	283
K01785	aldose 1-epimerase	234	300	273	380	457	394	318	342	395
K01786	L-ribulose-5-phosphate 4-epimerase	15	15	16	16	15	7	13	10	6
K01788	N-acylglucosamine-6-phosphate 2-epimerase	105	130	106	61	77	58	66	55	69
K01790	dTDP-4-dehydrorhamnose 3,5-epimerase	71	60	89	66	93	63	70	82	75
K01791	UDP-N-acetylglucosamine 2-epimerase (non-hydrolysing)	138	96	60	91	93	78	47	66	82
K01792	glucose-6-phosphate 1-epimerase	422	373	438	167	160	158	174	184	197
K01796	alpha-methylacyl-CoA racemase	20	16	7	24	15	11	18	21	21
K01799	maleate isomerase	5	1	5	0	0	0	0	1	1
K01800	maleylacetoacetate isomerase	8	15	10	20	27	13	17	22	13
K01801	maleylpyruvate isomerase	29	30	38	40	39	16	43	30	26
K01802	peptidylprolyl isomerase	1689	1985	1655	1322	1764	1548	1914	1300	2280
K01803	triosephosphate isomerase (TIM)	221	251	244	274	272	213	222	239	229
K01804	L-arabinose isomerase	84	59	78	9	2	3	5	7	9
K01805	xylose isomerase	22	32	23	0	0	0	0	1	1
K01807	ribose 5-phosphate isomerase A	138	218	181	185	183	169	174	168	152
K01808	ribose 5-phosphate isomerase B	36	30	42	23	26	17	16	20	21
K01809	mannose-6-phosphate isomerase	186	167	155	193	169	156	203	207	221
K01810	glucose-6-phosphate isomerase	230	217	199	174	165	161	200	164	230
K01811	alpha-D-xyloside xylohydrolase	26	20	26	24	21	15	27	22	23
K01812	glucuronate isomerase	124	58	71	53	42	55	64	57	61
K01813	L-rhamnose isomerase	19	14	20	21	22	17	26	23	32
K01814	phosphoribosylformimino-5-aminoimidazole carboxamide ribotide isomerase	93	112	108	95	70	85	83	83	72
K01815	4-deoxy-L-threo-5-hexosulose-uronate ketol-isomerase	43	58	45	58	41	57	59	63	59
K01816	hydroxypyruvate isomerase	11	20	19	17	28	12	16	17	20
K01817	phosphoribosylanthranilate isomerase	37	41	36	20	29	19	31	18	35
K01820	L-rhamnose isomerase / sugar isomerase	23	28	26	11	22	11	16	16	10
K01821	4-oxalocrotonate tautomerase	3927	4040	3993	4225	4633	3638	4211	4008	4499
K01823	isopentenyl-diphosphate Delta-isomerase	115	104	105	102	113	129	113	92	116
K01825	3-hydroxyacyl-CoA dehydrogenase / enoyl-CoA hydratase / 3-hydroxybutyryl-CoA epimerase / enoyl-CoA isomerase	1338	1434	1414	1418	1515	1205	1395	1386	1591
K01826	5-carboxymethyl-2-hydroxymuconate isomerase	17	15	31	14	17	16	10	28	16
K01834	2,3-bisphosphoglycerate-dependent phosphoglycerate mutase	96	94	86	147	123	94	123	119	146
K01835	phosphoglucomutase	170	205	146	112	156	123	151	145	156
K01836	phosphoacetylglucosamine mutase	58	49	60	59	71	61	64	72	57
K01839	phosphopentomutase	77	62	68	80	79	69	71	76	78
K01840	phosphomannomutase	115	117	126	156	190	153	177	196	174
K01843	lysine 2,3-aminomutase	8	11	7	8	8	6	13	5	16
K01845	glutamate-1-semialdehyde 2,1-aminomutase	229	141	150	227	203	171	190	195	165
K01846	methylaspartate mutase sigma subunit	0	0	0	0	0	10	3	0	0
K01847	methylmalonyl-CoA mutase	35	21	40	22	24	16	26	22	38
K01855	tRNA pseudouridine38/39 synthase	37	26	37	46	38	30	27	29	37
K01856	muconate cycloisomerase	32	25	17	23	22	19	12	26	26
K01858	myo-inositol-1-phosphate synthase	16	21	15	50	52	35	41	38	48
K01866	tyrosyl-tRNA synthetase	423	451	431	509	619	463	573	604	635
K01867	tryptophanyl-tRNA synthetase	277	293	301	331	335	262	279	298	279
K01868	threonyl-tRNA synthetase	151	238	237	225	255	180	219	229	212
K01869	leucyl-tRNA synthetase	191	203	183	208	286	205	234	225	217
K01870	isoleucyl-tRNA synthetase	811	858	808	684	622	564	580	615	591
K01872	alanyl-tRNA synthetase	288	324	301	316	335	268	280	315	285
K01873	valyl-tRNA synthetase	344	375	389	439	388	373	474	446	472
K01874	methionyl-tRNA synthetase	279	160	195	245	231	181	218	224	283
K01875	seryl-tRNA synthetase	167	203	191	218	237	176	204	219	205
K01876	aspartyl-tRNA synthetase	738	709	397	693	787	712	740	609	690
K01878	glycyl-tRNA synthetase alpha chain	91	98	134	106	106	81	95	91	82
K01879	glycyl-tRNA synthetase beta chain	115	106	135	148	176	134	123	116	117
K01880	glycyl-tRNA synthetase	172	209	199	197	299	211	211	203	226
K01881	prolyl-tRNA synthetase	386	391	462	380	367	277	360	382	358
K01883	cysteinyl-tRNA synthetase	138	155	146	206	206	206	169	175	178
K01885	glutamyl-tRNA synthetase	273	250	228	205	195	193	208	251	214
K01886	glutaminyl-tRNA synthetase	72	123	154	106	107	263	101	73	94
K01887	arginyl-tRNA synthetase	246	162	146	183	232	144	174	181	171
K01889	phenylalanyl-tRNA synthetase alpha chain	121	131	119	215	216	155	199	235	180
K01890	phenylalanyl-tRNA synthetase beta chain	883	843	873	1181	1197	929	993	1017	1002
K01892	histidyl-tRNA synthetase	157	191	163	121	122	125	109	117	142
K01893	asparaginyl-tRNA synthetase	128	118	146	162	207	136	152	157	148
K01894	glutamyl-Q tRNA(Asp) synthetase	216	137	157	139	155	139	130	138	129
K01895	acetyl-CoA synthetase	566	586	527	433	425	404	374	391	415
K01897	long-chain acyl-CoA synthetase	1739	1896	1747	2979	3033	2370	2863	2753	3255
K01899	succinyl-CoA synthetase alpha subunit	30	47	49	41	27	34	41	30	30
K01900	succinyl-CoA synthetase beta subunit	51	50	66	66	77	55	91	79	105
K01902	succinyl-CoA synthetase alpha subunit	90	93	94	90	90	82	95	96	97
K01903	succinyl-CoA synthetase beta subunit	63	75	97	130	110	77	131	126	104
K01907	acetoacetyl-CoA synthetase	51	52	49	64	53	76	54	57	46
K01908	propionyl-CoA synthetase	35	25	21	15	13	23	26	23	16
K01910	[citrate (pro-3S)-lyase] ligase	15	20	29	19	11	13	15	20	16
K01911	O-succinylbenzoic acid--CoA ligase	290	337	332	328	417	330	382	417	439
K01912	phenylacetate-CoA ligase	511	501	469	608	640	596	615	597	782
K01914	aspartate--ammonia ligase	37	33	53	63	79	51	103	65	74
K01915	glutamine synthetase	308	323	308	261	279	258	223	279	265
K01916	NAD+ synthase	44	56	40	39	41	40	49	51	45
K01918	pantoate--beta-alanine ligase	81	99	82	137	127	97	112	93	125
K01919	glutamate--cysteine ligase	490	577	487	403	522	395	468	402	457
K01920	glutathione synthase	352	431	246	284	386	384	296	297	316
K01921	D-alanine-D-alanine ligase	260	85	120	99	121	67	83	98	84
K01922	phosphopantothenate-cysteine ligase	22	23	18	22	33	27	26	29	19
K01923	phosphoribosylaminoimidazole-succinocarboxamide synthase	63	82	97	79	81	86	97	123	91
K01924	UDP-N-acetylmuramate--alanine ligase	194	109	133	127	114	112	151	156	143
K01925	UDP-N-acetylmuramoylalanine--D-glutamate ligase	248	183	180	145	140	99	110	123	155
K01928	UDP-N-acetylmuramoyl-L-alanyl-D-glutamate--2,6-diaminopimelate ligase	202	168	155	165	136	158	135	127	136
K01929	UDP-N-acetylmuramoyl-tripeptide--D-alanyl-D-alanine ligase	228	100	122	132	113	173	120	109	134
K01930	folylpolyglutamate synthase	42	54	49	35	43	32	38	44	42
K01933	phosphoribosylformylglycinamidine cyclo-ligase	220	248	240	191	215	170	165	191	188
K01934	5-formyltetrahydrofolate cyclo-ligase	1088	977	336	835	823	681	669	399	693
K01935	dethiobiotin synthetase	3510	3585	3500	2864	3260	2441	2449	2382	2579
K01937	CTP synthase	846	835	819	1117	1113	879	965	1052	1362
K01938	formate--tetrahydrofolate ligase	21	26	31	45	29	22	28	38	27
K01939	adenylosuccinate synthase	1190	1228	1403	1017	1065	833	972	949	982
K01940	argininosuccinate synthase	199	211	238	284	240	211	258	290	284
K01941	urea carboxylase	134	64	53	28	48	25	37	44	27
K01942	biotin--protein ligase	118	136	94	64	85	87	77	87	55
K01945	phosphoribosylamine--glycine ligase	6680	6715	6763	1369	1398	1150	1672	1614	1608
K01950	NAD+ synthase (glutamine-hydrolysing)	191	202	222	270	227	200	216	223	217
K01951	GMP synthase (glutamine-hydrolysing)	261	312	299	322	302	226	295	286	295
K01952	phosphoribosylformylglycinamidine synthase	281	309	274	343	313	268	354	341	367
K01953	asparagine synthase (glutamine-hydrolysing)	365	874	1226	431	472	447	482	421	460
K01955	carbamoyl-phosphate synthase large subunit	313	348	351	340	364	301	303	336	333
K01956	carbamoyl-phosphate synthase small subunit	79	99	92	168	168	143	150	160	136
K01958	pyruvate carboxylase	309	386	334	328	326	269	324	327	333
K01961	acetyl-CoA carboxylase, biotin carboxylase subunit	329	384	400	525	486	443	431	436	397
K01962	acetyl-CoA carboxylase carboxyl transferase subunit alpha	149	150	145	195	193	153	168	194	160
K01963	acetyl-CoA carboxylase carboxyl transferase subunit beta	196	214	231	268	280	209	227	241	264
K01965	propionyl-CoA carboxylase alpha chain	25	14	25	10	16	16	5	8	7
K01966	propionyl-CoA carboxylase beta chain	21	25	25	23	37	35	24	31	24
K01968	3-methylcrotonyl-CoA carboxylase alpha subunit	59	71	69	90	97	70	92	83	95
K01969	3-methylcrotonyl-CoA carboxylase beta subunit	169	89	88	88	95	73	98	107	126
K01972	DNA ligase (NAD+)	502	416	435	596	508	448	537	586	536
K01974	RNA 3'-terminal phosphate cyclase (ATP)	26	18	25	11	19	16	28	23	31
K01975	2'-5' RNA ligase	112	29	26	13	13	15	12	11	14
K01989	putative ABC transport system substrate-binding protein	56	83	50	50	69	49	32	37	37
K01990	ABC-2 type transport system ATP-binding protein	624	651	794	589	533	517	559	599	467
K01991	polysaccharide biosynthesis/export protein	36	26	28	11	10	31	20	27	19
K01992	ABC-2 type transport system permease protein	834	788	790	892	924	784	979	959	989
K01993	HlyD family secretion protein	562	491	489	248	232	213	194	201	194
K01995	branched-chain amino acid transport system ATP-binding protein	148	194	148	170	153	158	180	172	206
K01996	branched-chain amino acid transport system ATP-binding protein	135	60	60	60	60	38	78	71	55
K01997	branched-chain amino acid transport system permease protein	69	99	91	66	52	64	82	63	70
K01998	branched-chain amino acid transport system permease protein	90	104	77	90	114	83	102	118	118
K01999	branched-chain amino acid transport system substrate-binding protein	247	263	290	313	289	274	320	270	297
K02000	glycine betaine/proline transport system ATP-binding protein	43	51	40	21	43	22	35	36	44
K02001	glycine betaine/proline transport system permease protein	40	41	46	57	47	42	47	45	51
K02002	glycine betaine/proline transport system substrate-binding protein	62	64	68	67	131	101	91	109	110
K02003	putative ABC transport system ATP-binding protein	128	130	145	138	165	99	137	133	130
K02004	putative ABC transport system permease protein	1103	1069	834	1166	1134	1004	937	959	1011
K02005	HlyD family secretion protein	20	19	18	23	21	26	24	17	23
K02006	cobalt/nickel transport system ATP-binding protein	18	21	24	30	40	41	34	30	31
K02007	cobalt/nickel transport system permease protein	42	34	40	43	37	24	31	15	37
K02008	cobalt/nickel transport system permease protein	21	27	15	10	23	18	12	17	10
K02009	cobalt/nickel transport protein	10	8	15	13	22	15	17	21	14
K02010	iron(III) transport system ATP-binding protein	171	229	200	143	161	135	145	173	175
K02011	iron(III) transport system permease protein	265	279	270	183	203	161	211	179	193
K02012	iron(III) transport system substrate-binding protein	272	163	133	140	101	135	101	88	96
K02013	iron complex transport system ATP-binding protein	467	408	412	447	492	415	490	483	487
K02014	iron complex outermembrane recepter protein	4053	4093	4217	3563	3834	3288	3419	3399	3583
K02015	iron complex transport system permease protein	4598	4778	4522	4627	4639	4446	4505	4517	4571
K02016	iron complex transport system substrate-binding protein	1036	928	980	924	886	780	789	883	874
K02017	molybdate transport system ATP-binding protein	98	83	89	87	90	126	83	105	83
K02018	molybdate transport system permease protein	107	113	115	53	74	71	61	62	61
K02019	molybdate transport system regulatory protein	34	33	30	0	5	31	7	10	5
K02020	molybdate transport system substrate-binding protein	90	78	96	76	73	101	74	95	94
K02022	HlyD family secretion protein	44	50	56	54	40	62	32	29	35
K02024	maltoporin	314	327	194	184	233	170	236	185	253
K02025	multiple sugar transport system permease protein	248	227	203	167	146	117	113	153	164
K02026	multiple sugar transport system permease protein	125	115	103	113	103	73	56	81	66
K02027	multiple sugar transport system substrate-binding protein	271	302	301	266	297	275	248	270	287
K02028	polar amino acid transport system ATP-binding protein	295	261	289	258	266	259	219	214	260
K02029	polar amino acid transport system permease protein	745	748	721	821	784	722	716	800	733
K02030	polar amino acid transport system substrate-binding protein	707	725	690	763	816	686	755	790	860
K02031	peptide/nickel transport system ATP-binding protein K02032 peptide/nickel transport system ATP-binding protein	513	558	516	559	580	469	481	444	481
K02032	peptide/nickel transport system ATP-binding protein	116	150	164	149	155	116	128	170	162
K02033	peptide/nickel transport system permease protein	291	295	301	390	379	339	417	371	411
K02034	peptide/nickel transport system permease protein	399	419	383	384	415	295	412	459	407
K02035	peptide/nickel transport system substrate-binding protein	806	838	820	989	1113	848	1002	990	955
K02036	phosphate transport system ATP-binding protein	185	194	245	192	172	147	191	190	184
K02037	phosphate transport system permease protein	6034	6772	6697	6885	7052	6811	6924	6925	6947
K02038	phosphate transport system permease protein	97	124	109	103	109	125	85	117	83
K02039	phosphate transport system protein	225	251	285	341	355	288	347	347	324
K02040	phosphate transport system substrate-binding protein	572	630	593	488	602	552	544	520	511
K02041	phosphonate transport system ATP-binding protein	52	50	54	38	38	54	45	53	50
K02042	phosphonate transport system permease protein	37	41	62	20	29	36	38	32	46
K02043	GntR family transcriptional regulator, phosphonate transport system regulatory protein	11	9	12	13	7	3	12	4	15
K02044	phosphonate transport system substrate-binding protein	33	19	28	0	0	0	0	0	0
K02045	sulfate transport system ATP-binding protein	14	12	15	9	7	10	17	8	15
K02046	sulfate transport system permease protein	80	72	61	75	88	54	95	70	66
K02047	sulfate transport system permease protein	18	20	20	6	10	15	7	6	16
K02048	sulfate transport system substrate-binding protein	82	83	83	105	105	67	86	81	94
K02049	NitT/TauT family transport system ATP-binding protein	260	166	160	171	168	144	120	139	137
K02050	NitT/TauT family transport system permease protein	369	194	189	162	175	133	151	169	146
K02051	NitT/TauT family transport system substrate-binding protein	53	58	75	50	64	54	40	67	45
K02052	putative spermidine/putrescine transport system ATP-binding protein	51	43	35	40	39	31	54	31	48
K02053	putative spermidine/putrescine transport system permease protein	95	92	194	114	136	97	142	140	128
K02054	putative spermidine/putrescine transport system permease protein	36	38	42	61	44	39	52	37	35
K02055	putative spermidine/putrescine transport system substrate-binding protein	165	173	162	224	183	182	194	162	172
K02056	simple sugar transport system ATP-binding protein	2356	2730	2543	2151	2214	1841	2038	1961	2078
K02057	simple sugar transport system permease protein	508	546	478	490	493	489	464	443	471
K02058	simple sugar transport system substrate-binding protein	96	127	117	102	120	96	107	107	114
K02062	thiamine transport system ATP-binding protein	117	131	123	56	67	67	61	93	73
K02063	thiamine transport system permease protein	69	75	88	86	84	73	84	87	71
K02064	thiamine transport system substrate-binding protein	46	52	29	44	33	29	67	44	38
K02065	phospholipid/cholesterol/gamma-HCH transport system ATP-binding protein	3052	3449	2966	4158	5156	4212	4624	4568	4757
K02066	phospholipid/cholesterol/gamma-HCH transport system permease protein	319	331	394	424	399	362	353	337	320
K02067	phospholipid/cholesterol/gamma-HCH transport system substrate-binding protein	133	156	156	163	140	103	96	123	122
K02068	putative ABC transport system ATP-binding protein	16	22	18	13	13	10	15	17	25
K02071	D-methionine transport system ATP-binding protein	249	295	244	311	332	263	348	323	367
K02072	D-methionine transport system permease protein	370	459	443	330	385	259	272	277	297
K02073	D-methionine transport system substrate-binding protein	5502	6168	5253	4676	5538	4459	5066	4736	5490
K02074	zinc/manganese transport system ATP-binding protein	25	30	23	14	20	11	29	19	18
K02075	zinc/manganese transport system permease protein	74	102	58	90	81	86	95	83	79
K02077	zinc/manganese transport system substrate-binding protein	24	28	25	34	19	44	4	6	6
K02078	acyl carrier protein	1099	1263	1032	1292	1316	1120	1259	1265	1341
K02079	N-acetylgalactosamine-6-phosphate deacetylase	19	27	27	31	35	28	49	25	35
K02081	DeoR family transcriptional regulator, aga operon transcriptional repressor	45	61	55	57	63	67	55	56	57
K02082	tagatose-6-phosphate ketose/aldose isomerase	49	59	65	64	67	54	51	59	45
K02083	allantoate deiminase	86	81	63	72	79	81	55	62	65
K02088	cyclin-dependent kinase 3	10	10	8	39	23	31	21	26	32
K02099	AraC family transcriptional regulator, arabinose operon regulatory protein	17	20	15	52	53	37	38	51	42
K02100	MFS transporter, SP family, arabinose:H+ symporter	48	46	49	57	65	68	55	62	77
K02106	short-chain fatty acids transporter	0	4	3	15	24	22	9	6	5
K02108	F-type H+-transporting ATPase subunit a	82	121	107	112	136	104	87	104	110
K02109	F-type H+-transporting ATPase subunit b	139	153	150	141	178	147	130	164	145
K02110	F-type H+-transporting ATPase subunit c	214	352	339	274	334	279	404	278	263
K02111	F-type H+-transporting ATPase subunit alpha	641	800	446	798	852	767	764	692	752
K02112	F-type H+-transporting ATPase subunit beta	224	211	313	263	271	237	245	304	279
K02113	F-type H+-transporting ATPase subunit delta	71	96	113	88	98	90	98	87	88
K02114	F-type H+-transporting ATPase subunit epsilon	80	94	80	64	64	68	54	69	50
K02115	F-type H+-transporting ATPase subunit gamma	90	101	92	157	176	124	128	139	121
K02116	ATP synthase protein I	29	36	41	39	44	36	54	39	39
K02132	F-type H+-transporting ATPase subunit alpha	20	27	21	19	13	11	26	24	16
K02133	F-type H+-transporting ATPase subunit beta	4	0	0	0	0	0	0	0	0
K02134	F-type H+-transporting ATPase subunit delta	4	4	6	11	7	12	19	8	16
K02136	F-type H+-transporting ATPase subunit gamma	16	9	19	26	32	24	31	40	36
K02137	F-type H+-transporting ATPase subunit O	4	2	0	15	11	7	21	14	15
K02140	F-type H+-transporting ATPase subunit g	7	11	12	11	9	6	9	6	6
K02144	V-type H+-transporting ATPase subunit H	11	13	16	21	13	16	16	18	14
K02145	V-type H+-transporting ATPase subunit A	43	37	50	50	52	50	51	51	38
K02146	V-type H+-transporting ATPase subunit d	2	2	4	17	21	12	18	13	15
K02147	V-type H+-transporting ATPase subunit B	11	16	20	33	24	22	36	31	41
K02148	V-type H+-transporting ATPase subunit C	16	19	21	22	23	18	21	22	21
K02149	V-type H+-transporting ATPase subunit D	28	38	36	45	58	60	24	36	36
K02150	V-type H+-transporting ATPase subunit E	5	4	2	6	0	4	0	4	1
K02154	V-type H+-transporting ATPase subunit a	101	119	132	190	169	154	211	201	193
K02155	V-type H+-transporting ATPase 16kDa proteolipid subunit	0	0	0	12	5	9	4	14	7
K02156	aubergine	1173	1244	1325	1083	1126	907	1185	1134	1187
K02160	acetyl-CoA carboxylase biotin carboxyl carrier protein	81	65	72	48	49	53	43	46	38
K02167	TetR/AcrR family transcriptional regulator, transcriptional repressor of bet genes	14	28	18	17	15	6	23	30	29
K02168	choline/glycine/proline betaine transport protein	487	356	357	441	404	373	423	472	456
K02169	malonyl-CoA O-methyltransferase	64	62	63	59	60	91	86	82	94
K02170	pimeloyl-[acyl-carrier protein] methyl ester esterase	25	16	44	43	33	37	48	53	46
K02178	checkpoint serine/threonine-protein kinase	31	36	28	23	29	31	30	32	23
K02180	cell cycle arrest protein BUB3	20	13	31	37	28	18	20	31	31
K02182	crotonobetaine/carnitine-CoA ligase	12	12	15	3	2	2	0	2	2
K02183	calmodulin	129	141	146	183	196	114	167	181	181
K02188	cobalt-precorrin-5B (C1)-methyltransferase	29	20	27	10	18	11	18	9	6
K02189	cobalt-precorrin 5A hydrolase	34	50	44	59	60	71	34	25	22
K02190	sirohydrochlorin cobaltochelatase	19	28	17	14	15	7	8	12	14
K02191	cobalt-precorrin-6B (C15)-methyltransferase	72	32	38	29	50	26	29	44	33
K02192	bacterioferritin-associated ferredoxin	28	40	40	30	43	42	31	27	26
K02193	heme exporter protein A	35	39	43	59	54	34	43	64	56
K02194	heme exporter protein B	140	201	149	116	119	116	112	104	104
K02195	heme exporter protein C	59	51	47	49	62	43	38	51	37
K02196	heme exporter protein D	38	48	40	55	49	34	47	37	47
K02197	cytochrome c-type biogenesis protein CcmE	59	63	65	59	71	68	52	66	53
K02198	cytochrome c-type biogenesis protein CcmF	250	267	319	265	345	287	355	323	334
K02199	cytochrome c biogenesis protein CcmG, thiol:disulfide interchange protein DsbE	15	25	20	29	27	16	17	23	17
K02200	cytochrome c-type biogenesis protein CcmH	47	52	50	49	51	62	64	51	62
K02201	pantetheine-phosphate adenylyltransferase	6	7	7	15	26	11	15	17	15
K02202	cyclin-dependent kinase 7	0	0	0	11	17	8	18	9	17
K02204	homoserine kinase type II	8	12	12	14	15	13	13	23	25
K02206	cyclin-dependent kinase 2	42	36	39	43	58	33	46	41	58
K02208	cyclin-dependent kinase 8/11	220	197	237	206	207	146	197	150	180
K02209	DNA replication licensing factor MCM5	11	23	10	17	27	17	17	17	16
K02210	DNA replication licensing factor MCM7	232	287	207	295	230	208	270	239	273
K02212	DNA replication licensing factor MCM4	27	31	23	32	28	18	46	44	42
K02213	cell division control protein 6	11	20	12	26	41	28	19	35	32
K02214	cell division control protein 7	38	40	49	61	72	46	52	72	55
K02216	serine/threonine-protein kinase Chk1	41	27	27	22	25	21	16	20	21
K02217	ferritin	54	50	53	88	65	47	62	71	76
K02218	casein kinase 1	2	4	6	16	11	14	11	22	10
K02219	cyclin-dependent kinase regulatory subunit CKS1	3	3	3	0	1	0	0	0	0
K02220	G2/mitotic-specific cyclin 1/2	17	21	23	20	16	17	14	11	20
K02221	YggT family protein	78	80	54	89	78	67	62	58	62
K02224	cobyrinic acid a,c-diamide synthase	54	34	62	53	47	35	36	34	52
K02225	cobalamin biosynthetic protein CobC	11	23	26	9	14	12	13	23	10
K02226	alpha-ribazole phosphatase	35	46	41	63	60	51	54	35	50
K02227	adenosylcobinamide-phosphate synthase	216	223	206	278	316	232	307	274	301
K02229	precorrin-3B synthase	9	9	23	11	11	5	5	6	7
K02230	cobaltochelatase CobN	36	40	53	84	84	67	89	90	85
K02231	adenosylcobinamide kinase / adenosylcobinamide-phosphate guanylyltransferase	35	44	30	44	65	53	60	49	58
K02232	adenosylcobyric acid synthase	28	56	47	43	39	36	33	56	42
K02233	adenosylcobinamide-GDP ribazoletransferase	14	26	17	42	41	21	32	33	27
K02234	cobalamin biosynthesis protein CobW	18	16	20	25	12	28	25	32	24
K02237	competence protein ComEA	61	69	72	79	92	58	64	64	76
K02238	competence protein ComEC	142	153	171	177	233	166	181	199	201
K02255	ferritin-like protein 2	7	5	14	21	20	24	9	11	17
K02257	protoheme IX farnesyltransferase	16	18	21	11	16	9	7	10	10
K02258	cytochrome c oxidase assembly protein subunit 11	28	35	38	40	42	41	25	37	39
K02259	cytochrome c oxidase assembly protein subunit 15	86	90	95	101	100	76	100	79	114
K02264	cytochrome c oxidase subunit 5a	124	116	116	157	201	170	185	207	196
K02266	cytochrome c oxidase subunit 6a	23	40	32	31	34	38	36	26	27
K02274	cytochrome c oxidase subunit I	115	133	136	73	102	90	80	91	82
K02275	cytochrome c oxidase subunit II	15	18	17	10	26	8	5	2	11
K02276	cytochrome c oxidase subunit III	20	22	15	9	8	8	10	5	4
K02279	pilus assembly protein CpaB	47	53	54	46	53	51	63	54	94
K02280	pilus assembly protein CpaC	47	56	40	53	51	40	46	58	56
K02282	pilus assembly protein CpaE	74	71	68	114	98	76	108	80	81
K02283	pilus assembly protein CpaF	20	18	16	35	30	17	30	20	18
K02291	15-cis-phytoene/all-trans-phytoene synthase	11	8	8	6	10	11	12	22	21
K02295	cryptochrome	254	241	236	291	332	232	294	297	274
K02297	cytochrome o ubiquinol oxidase subunit II	34	42	52	80	104	60	66	66	74
K02298	cytochrome o ubiquinol oxidase subunit I	325	304	352	290	325	241	292	290	277
K02299	cytochrome o ubiquinol oxidase subunit III	64	54	81	61	64	52	39	52	63
K02300	cytochrome o ubiquinol oxidase subunit IV	45	44	57	40	37	43	56	41	44
K02301	protoheme IX farnesyltransferase	61	74	52	47	46	67	71	65	62
K02302	uroporphyrin-III C-methyltransferase / precorrin-2 dehydrogenase / sirohydrochlorin ferrochelatase	188	160	150	149	191	148	185	143	168
K02303	uroporphyrin-III C-methyltransferase	150	157	132	106	148	111	123	93	98
K02313	chromosomal replication initiator protein	83	127	90	120	126	94	106	103	106
K02314	replicative DNA helicase	305	371	381	388	361	354	303	270	289
K02315	DNA replication protein DnaC	22	23	37	14	8	18	30	27	29
K02316	DNA primase	387	513	381	567	671	520	666	581	683
K02317	DNA replication protein DnaT	9	4	11	5	5	2	2	2	3
K02318	phosphopantetheine adenylyltransferase / dephospho-CoA kinase	15	18	20	18	16	15	17	22	12
K02320	DNA polymerase alpha subunit A	11	12	14	40	36	28	36	29	35
K02321	DNA polymerase alpha subunit B	15	13	10	10	10	5	13	10	5
K02324	DNA polymerase epsilon subunit 1	132	147	152	135	140	114	188	180	190
K02325	DNA polymerase epsilon subunit 2	1	2	7	5	10	8	14	11	15
K02327	DNA polymerase delta subunit 1	11	5	9	58	54	39	69	62	56
K02328	DNA polymerase delta subunit 2	18	22	15	15	15	15	20	27	26
K02332	DNA polymerase gamma 1	102	96	118	106	87	96	94	112	111
K02334	DNA polymerase bacteriophage-type	65	90	78	106	106	127	81	75	87
K02335	DNA polymerase I	805	716	721	594	558	534	551	561	567
K02336	DNA polymerase II	160	197	201	251	222	208	238	237	247
K02337	DNA polymerase III subunit alpha	493	529	992	550	595	495	487	508	555
K02338	DNA polymerase III subunit beta	169	125	174	213	193	146	199	222	209
K02339	DNA polymerase III subunit chi	48	67	79	34	37	36	21	30	50
K02340	DNA polymerase III subunit delta	222	238	254	148	158	143	151	154	152
K02341	DNA polymerase III subunit delta'	140	171	140	147	176	148	163	132	160
K02342	DNA polymerase III subunit epsilon	307	229	189	238	248	197	273	223	273
K02343	DNA polymerase III subunit gamma/tau	128	140	134	121	146	153	153	136	168
K02344	DNA polymerase III subunit psi	26	21	26	33	24	29	12	5	26
K02345	DNA polymerase III subunit theta	177	115	124	185	145	140	177	171	138
K02346	DNA polymerase IV	158	174	169	162	191	140	143	164	171
K02348	ElaA protein	31	40	36	52	61	31	46	46	44
K02349	DNA polymerase theta	89	116	103	98	108	68	98	95	117
K02350	DNA polymerase zeta	233	255	218	141	195	142	161	149	173
K02355	elongation factor G	398	348	350	403	449	352	474	428	472
K02356	elongation factor P	392	423	460	346	351	280	320	351	313
K02357	elongation factor Ts	79	110	108	81	106	65	92	67	85
K02358	elongation factor Tu	125	161	119	189	200	147	195	178	187
K02359	egghead protein (zeste-white 4 protein)	8	6	6	9	20	5	15	19	22
K02361	isochorismate synthase	43	61	43	30	34	25	22	18	25
K02362	enterobactin synthetase component D	8	6	5	0	2	4	0	0	0
K02363	2,3-dihydroxybenzoate-AMP ligase	17	23	21	32	44	24	18	39	33
K02364	enterobactin synthetase component F	286	281	316	326	345	275	329	317	283
K02366	glucuronyl/N-acetylglucosaminyl transferase EXT1	17	10	12	32	51	35	42	50	33
K02371	enoyl-[acyl-carrier protein] reductase II	36	24	50	31	28	21	23	41	33
K02372	3-hydroxyacyl-[acyl-carrier-protein] dehydratase	104	136	143	113	87	84	85	68	81
K02374	tyrosine-protein phosphatase non-receptor type 13	7	12	8	14	21	13	11	21	12
K02377	GDP-L-fucose synthase	74	89	83	79	56	56	67	61	58
K02379	FdhD protein	161	157	150	158	171	122	183	176	166
K02380	FdhE protein	37	29	28	46	39	28	29	64	30
K02381	FdrA protein	112	30	28	0	0	0	0	0	0
K02386	flagella basal body P-ring formation protein FlgA	116	106	133	152	152	111	156	151	129
K02387	flagellar basal-body rod protein FlgB	21	28	48	55	41	45	39	42	48
K02388	flagellar basal-body rod protein FlgC	94	103	119	87	84	65	128	129	148
K02389	flagellar basal-body rod modification protein FlgD	80	87	87	73	71	79	69	74	68
K02390	flagellar hook protein FlgE	87	89	92	87	87	84	87	102	117
K02391	flagellar basal-body rod protein FlgF	127	150	154	225	168	164	220	189	184
K02392	flagellar basal-body rod protein FlgG	60	70	87	75	94	78	83	83	112
K02393	flagellar L-ring protein precursor FlgH	115	125	118	156	129	135	152	122	151
K02394	flagellar P-ring protein precursor FlgI	1079	1256	1366	1942	2043	1711	1931	1957	1980
K02395	flagellar protein FlgJ	157	157	194	106	126	89	99	92	106
K02396	flagellar hook-associated protein 1 FlgK	114	143	128	170	165	165	145	177	181
K02397	flagellar hook-associated protein 3 FlgL	68	67	80	79	102	78	79	97	86
K02398	negative regulator of flagellin synthesis FlgM	230	263	261	203	213	175	196	164	203
K02399	flagella synthesis protein FlgN	78	88	94	198	164	150	139	175	148
K02400	flagellar biosynthesis protein FlhA	235	193	164	196	193	177	200	214	199
K02401	flagellar biosynthetic protein FlhB	192	127	127	140	119	102	118	133	123
K02402	flagellar transcriptional activator FlhC	36	32	21	19	15	16	20	17	24
K02403	flagellar transcriptional activator FlhD	30	53	43	31	39	29	37	27	29
K02404	flagellar biosynthesis protein FlhF	15	12	9	28	13	17	26	15	17
K02405	RNA polymerase sigma factor for flagellar operon FliA	223	277	265	258	303	204	237	231	283
K02406	flagellin	300	244	242	330	336	314	298	327	400
K02407	flagellar hook-associated protein 2	153	84	82	104	102	84	86	83	82
K02408	flagellar hook-basal body complex protein FliE	46	38	60	56	62	49	65	65	68
K02409	flagellar M-ring protein FliF	184	195	162	243	237	188	252	268	247
K02410	flagellar motor switch protein FliG	114	118	128	119	91	81	111	121	116
K02411	flagellar assembly protein FliH	67	58	49	76	71	81	91	96	75
K02412	flagellum-specific ATP synthase	123	114	122	127	130	89	130	118	135
K02413	flagellar FliJ protein	87	100	131	85	111	81	111	101	78
K02414	flagellar hook-length control protein FliK	157	162	126	142	129	134	114	103	119
K02415	flagellar FliL protein	53	54	47	55	61	50	47	62	53
K02416	flagellar motor switch protein FliM	133	143	138	150	158	133	161	163	144
K02417	flagellar motor switch protein FliN/FliY	78	77	63	92	102	87	91	94	95
K02418	flagellar protein FliO/FliZ	27	37	35	34	30	30	22	37	21
K02419	flagellar biosynthetic protein FliP	46	70	71	58	70	60	66	76	66
K02420	flagellar biosynthetic protein FliQ	139	157	142	127	169	100	128	122	141
K02421	flagellar biosynthetic protein FliR	152	173	170	182	201	160	159	185	219
K02422	flagellar protein FliS	63	60	52	89	88	68	68	79	75
K02423	flagellar protein FliT	9	7	15	6	5	8	2	4	3
K02424	cystine transport system substrate-binding protein	57	40	31	39	43	32	35	40	32
K02425	regulator of sigma S factor FliZ	50	48	59	57	58	38	39	52	35
K02426	cysteine desulfuration protein SufE	129	116	96	127	148	86	69	109	86
K02427	23S rRNA (uridine2552-2'-O)-methyltransferase	105	116	119	128	105	70	101	100	80
K02428	XTP/dITP diphosphohydrolase	132	148	152	187	167	160	159	165	187
K02429	MFS transporter, FHS family, L-fucose permease	439	407	412	245	339	218	259	201	237
K02430	DeoR family transcriptional regulator, L-fucose operon activator	2	0	0	0	0	0	0	0	0
K02433	aspartyl-tRNA(Asn)/glutamyl-tRNA(Gln) amidotransferase subunit A	120	137	119	110	79	82	107	94	100
K02434	aspartyl-tRNA(Asn)/glutamyl-tRNA(Gln) amidotransferase subunit B	92	116	99	28	34	44	32	22	29
K02435	aspartyl-tRNA(Asn)/glutamyl-tRNA(Gln) amidotransferase subunit C	99	103	91	81	79	55	109	118	121
K02436	DeoR family transcriptional regulator, galactitol utilization operon repressor	9	11	14	16	20	16	17	17	15
K02437	glycine cleavage system H protein	346	334	339	307	316	272	313	291	299
K02438	glycogen debranching enzyme	37	20	22	53	64	28	36	49	50
K02439	thiosulfate sulfurtransferase	129	61	56	39	50	33	33	27	48
K02440	glycerol uptake facilitator protein	88	139	114	114	125	119	111	110	134
K02441	GlpG protein	94	95	85	40	77	64	68	61	70
K02444	DeoR family transcriptional regulator, glycerol-3-phosphate regulon repressor	110	120	114	150	141	95	121	163	132
K02445	MFS transporter, OPA family, glycerol-3-phosphate transporter	87	96	92	94	113	84	121	123	115
K02446	fructose-1,6-bisphosphatase II	48	47	70	73	66	67	57	84	52
K02449	cyclin-dependent kinase 10	34	35	50	55	57	37	34	32	33
K02450	general secretion pathway protein A	29	24	25	27	34	38	33	37	24
K02451	general secretion pathway protein B	2	2	0	4	6	5	2	5	4
K02452	general secretion pathway protein C	5	11	9	7	2	4	6	8	6
K02453	general secretion pathway protein D	110	109	88	61	66	42	46	52	55
K02454	general secretion pathway protein E	18	16	27	41	29	28	30	33	28
K02455	general secretion pathway protein F	126	58	76	116	81	72	67	88	98
K02456	general secretion pathway protein G	100	26	15	24	15	23	23	29	28
K02457	general secretion pathway protein H	31	36	28	29	49	41	32	33	37
K02458	general secretion pathway protein I	30	34	28	24	24	30	37	29	48
K02459	general secretion pathway protein J	130	118	94	178	229	183	104	210	102
K02460	general secretion pathway protein K	108	130	112	150	190	123	151	151	180
K02461	general secretion pathway protein L	75	74	86	56	59	69	80	90	73
K02462	general secretion pathway protein M	10	12	9	20	22	32	24	25	24
K02463	general secretion pathway protein N	18	12	7	12	6	10	11	14	13
K02464	general secretion pathway protein O	4	0	0	0	0	0	0	0	0
K02466	glucitol operon activator protein	20	16	24	19	14	18	22	15	19
K02467	arabinose 5-phosphate isomerase	29	34	29	23	19	11	18	14	27
K02468	DeoR family transcriptional regulator, glucitol operon repressor	29	40	26	27	33	30	22	26	33
K02469	DNA gyrase subunit A	91	91	88	91	105	73	68	80	69
K02470	DNA gyrase subunit B	204	238	250	273	338	261	282	273	359
K02471	putative ATP-binding cassette transporter	7	12	15	11	15	14	9	18	16
K02472	UDP-N-acetyl-D-mannosaminuronic acid dehydrogenase	328	376	430	216	242	187	205	190	231
K02474	UDP-N-acetyl-D-galactosamine dehydrogenase	22	20	28	20	13	15	16	18	18
K02476	two-component system, CitB family, sensor kinase	23	20	9	20	12	16	15	13	19
K02477	two-component system, LytT family, response regulator	166	83	78	88	71	65	50	57	81
K02478	two-component system, LytT family, sensor kinase	277	264	294	246	202	199	221	234	212
K02481	two-component system, NtrC family, response regulator	12	18	8	6	15	15	9	9	19
K02482	two-component system, NtrC family, sensor kinase	38	44	44	59	38	28	45	33	33
K02483	two-component system, OmpR family, response regulator	35	31	41	40	59	54	49	41	51
K02484	two-component system, OmpR family, sensor kinase	54	56	55	100	71	84	73	71	57
K02485	two-component system, response regulator	26	40	32	22	32	27	16	26	29
K02487	type IV pili sensor histidine kinase and response regulator K06596 chemosensory pili system protein ChpA (sensor histidine kinase/response regulator)	25	35	32	59	72	46	60	74	61
K02488	two-component system, cell cycle response regulator	16	15	9	8	6	4	3	4	7
K02492	glutamyl-tRNA reductase	172	207	198	164	177	157	164	167	169
K02493	release factor glutamine methyltransferase	349	372	335	320	288	294	271	261	275
K02494	outer membrane lipoprotein LolB	73	78	90	85	61	62	85	67	74
K02495	oxygen-independent coproporphyrinogen III oxidase	94	101	121	209	183	163	169	154	146
K02496	uroporphyrin-III C-methyltransferase	615	678	637	741	953	733	799	748	799
K02498	HemY protein	116	131	111	137	130	82	144	152	151
K02500	cyclase	68	57	79	136	136	124	107	119	103
K02501	glutamine amidotransferase	87	112	84	85	101	73	136	149	120
K02502	ATP phosphoribosyltransferase regulatory subunit	21	23	14	17	25	24	13	20	14
K02503	histidine triad (HIT) family protein	117	100	107	81	64	66	109	101	74
K02504	protein transport protein HofB	113	35	36	43	42	33	56	66	64
K02505	protein transport protein HofC	147	100	105	109	126	116	143	135	131
K02506	leader peptidase HopD	5	7	9	0	0	0	2	2	0
K02507	protein transport protein HofQ	128	163	120	96	72	79	72	101	78
K02510	4-hydroxy-2-oxoheptanedioate aldolase	57	64	58	55	64	52	51	51	50
K02511	MFS transporter, ACS family, 4-hydroxyphenylacetate permease	13	18	11	21	22	13	19	12	19
K02516	type II protein arginine methyltransferase	164	202	143	192	263	173	197	217	277
K02517	Kdo2-lipid IVA lauroyltransferase	68	67	64	72	100	56	69	59	51
K02518	translation initiation factor IF-1	461	478	446	1127	1053	897	999	1026	1027
K02519	translation initiation factor IF-2	899	1064	831	860	1029	831	907	845	997
K02520	translation initiation factor IF-3	376	413	426	326	337	264	283	273	274
K02521	LysR family transcriptional regulator, positive regulator for ilvC	112	118	114	100	111	104	94	112	135
K02523	octaprenyl-diphosphate synthase	656	702	832	899	838	700	864	923	802
K02525	LacI family transcriptional regulator, kdg operon repressor	758	870	796	1347	1512	1250	1516	1392	1491
K02526	2-keto-3-deoxygluconate permease	34	41	54	30	26	14	22	27	17
K02527	3-deoxy-D-manno-octulosonic-acid transferase	487	789	437	339	393	313	298	331	340
K02528	16S rRNA (adenine1518-N6/adenine1519-N6)-dimethyltransferase	172	201	173	219	218	200	222	218	222
K02529	LacI family transcriptional regulator	4466	4777	4550	4884	5025	4089	4424	4572	4958
K02532	MFS transporter, OHS family, lactose permease	95	111	112	78	100	66	92	89	95
K02533	tRNA/rRNA methyltransferase	43	60	51	66	63	66	59	59	65
K02535	UDP-3-O-[3-hydroxymyristoyl] N-acetylglucosamine deacetylase	252	176	192	202	213	163	228	195	200
K02536	UDP-3-O-[3-hydroxymyristoyl] glucosamine N-acyltransferase	151	67	78	107	110	80	87	118	85
K02537	mitotic spindle assembly checkpoint protein MAD2	208	239	210	197	212	179	190	190	253
K02538	activator of the mannose operon, transcriptional antiterminator	3	2	2	0	0	2	0	0	0
K02540	DNA replication licensing factor MCM2	7	7	8	13	12	9	6	11	6
K02541	DNA replication licensing factor MCM3	44	48	67	69	84	67	59	83	62
K02542	DNA replication licensing factor MCM6	20	33	25	47	55	32	25	41	49
K02548	1,4-dihydroxy-2-naphthoate octaprenyltransferase	70	70	88	84	57	59	59	71	66
K02549	O-succinylbenzoate synthase	51	44	45	43	42	63	35	40	43
K02551	2-succinyl-5-enolpyruvyl-6-hydroxy-3-cyclohexene-1-carboxylate synthase	117	137	139	134	120	139	109	132	98
K02552	menaquinone-specific isochorismate synthase	78	80	104	97	95	101	96	97	97
K02553	regulator of ribonuclease activity A	59	52	55	69	70	68	59	57	53
K02554	2-keto-4-pentenoate hydratase	26	47	32	36	41	41	29	30	29
K02555	M-phase inducer tyrosine phosphatase	14	13	10	18	32	13	25	21	31
K02556	chemotaxis protein MotA	534	542	554	849	893	793	909	901	969
K02557	chemotaxis protein MotB	1901	2082	1883	1912	2403	1905	1963	1824	2120
K02558	UDP-N-acetylmuramate: L-alanyl-gamma-D-glutamyl-meso-diaminopimelate ligase	103	117	112	120	126	105	110	111	124
K02560	lauroyl-Kdo2-lipid IVA myristoyltransferase	77	78	78	79	94	82	80	65	58
K02562	mannitol operon repressor	103	110	126	84	93	77	77	74	88
K02563	UDP-N-acetylglucosamine--N-acetylmuramyl-(pentapeptide) pyrophosphoryl-undecaprenol N-acetylglucosamine transferase	205	79	100	83	85	52	72	93	68
K02564	glucosamine-6-phosphate deaminase	176	202	204	174	220	180	178	164	220
K02565	N-acetylglucosamine repressor	208	235	233	227	232	206	201	199	227
K02566	NagD protein	9	12	22	15	14	16	14	17	23
K02567	periplasmic nitrate reductase NapA	106	113	122	111	131	108	117	127	133
K02568	cytochrome c-type protein NapB	11	16	25	16	21	12	9	23	32
K02569	cytochrome c-type protein NapC	28	30	28	35	30	26	29	32	42
K02570	periplasmic nitrate reductase NapD	10	13	16	6	14	14	14	13	16
K02572	ferredoxin-type protein NapF	0	0	0	0	0	0	2	3	0
K02573	ferredoxin-type protein NapG	0	2	3	0	0	2	3	5	4
K02574	ferredoxin-type protein NapH	0	0	2	0	0	0	3	3	0
K02575	MFS transporter, NNP family, nitrate/nitrite transporter	368	348	249	267	371	269	250	242	349
K02584	Nif-specific regulatory protein	5	6	5	11	6	11	8	6	12
K02585	nitrogen fixation protein NifB	19	13	25	29	23	16	16	26	23
K02586	nitrogenase molybdenum-iron protein alpha chain	40	57	45	51	49	32	58	43	38
K02587	nitrogenase molybdenum-cofactor synthesis protein NifE	0	5	2	0	0	0	0	0	0
K02588	nitrogenase iron protein NifH	8	22	26	0	0	0	0	0	0
K02591	nitrogenase molybdenum-iron protein beta chain	15	11	13	18	14	21	16	27	18
K02592	nitrogenase molybdenum-iron protein NifN	10	26	15	14	21	8	30	12	5
K02593	nitrogen fixation protein NifT	10	12	8	0	0	0	0	0	0
K02594	homocitrate synthase NifV	7	3	16	0	0	0	0	0	2
K02595	nitrogenase-stabilizing/protective protein	9	4	14	0	0	0	2	2	2
K02596	nitrogen fixation protein NifX	20	32	21	17	15	10	15	16	12
K02597	nitrogen fixation protein NifZ	6	2	14	0	0	0	0	0	0
K02598	nitrite transporter NirC	64	42	37	50	48	64	67	60	50
K02599	Notch 1	18	15	16	14	21	19	14	6	10
K02600	N utilization substance protein A	381	427	410	191	209	214	191	159	207
K02601	transcriptional antiterminator NusG	537	546	538	575	654	624	568	530	570
K02603	origin recognition complex subunit 1	35	25	37	35	32	31	24	31	38
K02604	origin recognition complex subunit 2	3353	3716	3128	3016	3391	2783	3034	2820	3302
K02605	origin recognition complex subunit 3	14	19	14	48	37	32	34	36	47
K02606	origin recognition complex subunit 4	48	64	56	42	55	54	37	37	64
K02607	origin recognition complex subunit 5	12	8	11	22	23	22	55	60	43
K02609	ring-1,2-phenylacetyl-CoA epoxidase subunit PaaA	107	113	89	46	46	36	21	34	34
K02610	ring-1,2-phenylacetyl-CoA epoxidase subunit PaaB	22	35	27	14	5	12	4	3	4
K02611	ring-1,2-phenylacetyl-CoA epoxidase subunit PaaC	22	22	26	13	15	14	15	11	18
K02612	ring-1,2-phenylacetyl-CoA epoxidase subunit PaaD	15	14	21	10	15	4	8	8	2
K02613	ring-1,2-phenylacetyl-CoA epoxidase subunit PaaE	96	109	114	62	75	45	65	51	72
K02614	acyl-CoA thioesterase	27	28	40	29	43	27	17	29	27
K02615	3-oxo-5,6-didehydrosuberyl-CoA/3-oxoadipyl-CoA thiolase	87	11	10	9	6	9	2	3	4
K02616	phenylacetic acid degradation operon negative regulatory protein	36	52	48	54	57	44	38	39	41
K02617	phenylacetic acid degradation protein	30	27	44	22	26	23	20	17	15
K02618	oxepin-CoA hydrolase / 3-oxo-5,6-dehydrosuberyl-CoA semialdehyde dehydrogenase	96	80	93	101	88	92	123	122	120
K02619	4-amino-4-deoxychorismate lyase	48	39	47	60	58	69	61	69	46
K02621	topoisomerase IV subunit A	292	259	244	206	231	200	196	218	257
K02622	topoisomerase IV subunit B	2006	2369	2279	2947	3143	2521	2903	2986	2933
K02647	carbohydrate diacid regulator	494	543	604	441	429	356	466	495	464
K02649	phosphoinositide-3-kinase regulatory subunit alpha/beta/delta	30	26	37	40	38	25	25	43	27
K02650	type IV pilus assembly protein PilA	6	6	4	13	21	10	12	10	15
K02651	pilus assembly protein Flp/PilA	13	13	18	18	10	14	19	20	27
K02652	type IV pilus assembly protein PilB	34	57	54	50	63	44	50	71	66
K02653	type IV pilus assembly protein PilC	2	4	4	8	5	0	7	4	12
K02654	leader peptidase (prepilin peptidase) / N-methyltransferase	2	0	0	0	0	3	0	2	0
K02655	type IV pilus assembly protein PilE	27	16	21	27	36	26	12	22	33
K02656	type IV pilus assembly protein PilF	202	235	182	250	277	220	264	271	257
K02657	twitching motility two-component system response regulator PilG	0	0	0	14	21	25	12	11	12
K02662	type IV pilus assembly protein PilM	27	36	21	39	36	33	29	38	56
K02664	type IV pilus assembly protein PilO	8	4	6	17	18	16	18	11	15
K02666	type IV pilus assembly protein PilQ	14	36	22	27	31	23	34	32	31
K02669	twitching motility protein PilT	307	320	272	346	334	288	315	533	533
K02670	twitching motility protein PilU	29	29	34	51	39	42	61	60	56
K02671	type IV pilus assembly protein PilV	11	15	16	10	15	11	20	18	6
K02673	type IV pilus assembly protein PilX	2	2	4	11	6	12	16	9	24
K02674	type IV pilus assembly protein PilY1	43	41	49	81	66	58	59	52	66
K02677	classical protein kinase C alpha type	203	252	249	276	261	277	269	258	241
K02679	prepilin peptidase dependent protein A	32	34	36	40	38	27	35	42	35
K02680	prepilin peptidase dependent protein B	52	43	51	44	37	23	45	45	37
K02681	prepilin peptidase dependent protein C	11	24	20	28	32	23	27	28	25
K02682	prepilin peptidase dependent protein D	129	40	39	18	20	23	24	14	29
K02684	DNA primase small subunit	21	19	26	14	13	20	20	23	12
K02685	DNA primase large subunit	9	9	18	7	9	9	7	15	21
K02686	primosomal replication protein N	52	41	60	77	73	88	83	77	72
K02687	ribosomal protein L11 methyltransferase	93	123	97	142	120	121	110	101	100
K02688	transcriptional regulator, propionate catabolism operon regulatory protein	10	15	17	11	15	11	17	13	19
K02690	photosystem I P700 chlorophyll a apoprotein A2	30	27	26	25	20	20	29	35	26
K02704	photosystem II CP47 chlorophyll apoprotein	6	8	8	7	13	18	17	16	14
K02706	photosystem II P680 reaction center D2 protein	18	20	22	21	19	16	23	24	19
K02707	photosystem II cytochrome b559 subunit alpha	19	14	17	4	4	4	7	9	12
K02725	20S proteasome subunit alpha 6	22	21	11	13	18	14	11	17	19
K02726	20S proteasome subunit alpha 2	49	48	52	69	67	50	61	72	69
K02727	20S proteasome subunit alpha 7	25	22	26	39	43	28	32	42	40
K02728	20S proteasome subunit alpha 3	12	16	29	20	10	13	24	9	11
K02729	20S proteasome subunit alpha 5	104	105	135	149	154	116	137	137	137
K02730	20S proteasome subunit alpha 1	29	38	43	36	20	31	35	32	28
K02731	20S proteasome subunit alpha 4	8	13	11	20	17	15	21	17	24
K02732	20S proteasome subunit beta 6	14	18	20	16	16	9	20	20	14
K02734	20S proteasome subunit beta 4	24	19	31	35	31	18	17	34	28
K02735	20S proteasome subunit beta 3	33	38	60	48	35	29	50	48	44
K02736	20S proteasome subunit beta 7	2	5	2	11	7	8	11	10	13
K02737	20S proteasome subunit beta 5	64	56	75	76	81	83	91	85	83
K02738	20S proteasome subunit beta 1	46	38	32	55	64	52	49	44	57
K02739	20S proteasome subunit beta 2	31	37	37	44	54	33	44	41	35
K02742	SprT protein	57	70	85	68	64	66	67	76	75
K02744	PTS system, N-acetylgalactosamine-specific IIA component	27	12	14	37	42	39	43	43	45
K02745	PTS system, N-acetylgalactosamine-specific IIB component	34	45	43	63	43	50	36	41	37
K02746	PTS system, N-acetylgalactosamine-specific IIC component	66	72	81	97	101	79	105	117	127
K02747	PTS system, N-acetylgalactosamine-specific IID component	42	57	50	65	66	49	60	61	63
K02749	PTS system, alpha-glucoside-specific IIB component [EC:2.7.1.208 2.7.1.-] K02750 PTS system, alpha-glucoside-specific IIC component	189	103	105	129	148	141	143	129	146
K02752	PTS system, beta-glucoside (arbutin/salicin/cellobiose)-specific IIB component [EC:2.7.1.-] K02753 PTS system, beta-glucoside (arbutin/salicin/cellobiose)-specific IIC component	83	10	10	0	0	3	10	4	13
K02755	PTS system, beta-glucoside-specific IIA component [EC:2.7.1.-] K02756 PTS system, beta-glucoside-specific IIB component [EC:2.7.1.-] K02757 PTS system, beta-glucoside-specific IIC component	143	108	81	87	76	62	70	57	82
K02759	PTS system, cellobiose-specific IIA component	95	87	80	100	94	63	96	69	93
K02760	PTS system, cellobiose-specific IIB component	131	134	154	99	99	88	130	106	100
K02761	PTS system, cellobiose-specific IIC component	345	234	238	166	142	127	125	137	139
K02768	PTS system, fructose-specific IIA component [EC:2.7.1.202] K02769 PTS system, fructose-specific IIB component [EC:2.7.1.202] K02770 PTS system, fructose-specific IIC component	135	141	141	167	153	123	142	141	166
K02769	PTS system, fructose-specific IIB component [EC:2.7.1.202] K02770 PTS system, fructose-specific IIC component	1457	1687	1581	1847	1845	1482	1574	1560	1808
K02770	PTS system, fructose-specific IIC component	32	30	28	50	38	31	39	31	30
K02773	PTS system, galactitol-specific IIA component	155	150	159	184	192	123	169	181	171
K02774	PTS system, galactitol-specific IIB component	12	14	18	7	6	4	5	6	4
K02775	PTS system, galactitol-specific IIC component	45	57	54	35	46	45	41	39	53
K02777	PTS system, sugar-specific IIA component	78	76	80	37	48	33	65	52	69
K02778	PTS system, glucose-specific IIB component [EC:2.7.1.199] K02779 PTS system, glucose-specific IIC component	160	151	147	126	167	98	112	170	145
K02781	PTS system, glucitol/sorbitol-specific IIA component	12	16	17	13	10	12	20	7	10
K02782	PTS system, glucitol/sorbitol-specific IIB component [EC:2.7.1.198] K02783 PTS system, glucitol/sorbitol-specific IIC component	30	22	28	0	0	0	2	0	2
K02783	PTS system, glucitol/sorbitol-specific IIC component	33	17	13	37	38	33	30	23	27
K02784	phosphocarrier protein HPr	49	53	49	42	45	37	42	31	53
K02790	PTS system, maltose/glucose-specific IIB component [EC:2.7.1.199 2.7.1.208] K02791 PTS system, maltose/glucose-specific IIC component	134	49	52	61	72	47	48	56	48
K02793	PTS system, mannose-specific IIA component	178	144	169	164	215	170	138	175	167
K02794	PTS system, mannose-specific IIB component	32	43	39	33	22	16	25	28	20
K02795	PTS system, mannose-specific IIC component	60	63	53	46	35	46	16	27	23
K02796	PTS system, mannose-specific IID component	262	245	262	228	219	220	197	192	187
K02798	PTS system, mannitol-specific IIA component [EC:2.7.1.197] K02799 PTS system, mannitol-specific IIB component [EC:2.7.1.197] K02800 PTS system, mannitol-specific IIC component	159	154	188	149	172	149	155	186	193
K02802	PTS system, N-acetylglucosamine-specific IIA component [EC:2.7.1.193] K02803 PTS system, N-acetylglucosamine-specific IIB component [EC:2.7.1.193] K02804 PTS system, N-acetylglucosamine-specific IIC component	125	34	34	20	20	23	6	23	10
K02803	PTS system, N-acetylglucosamine-specific IIB component [EC:2.7.1.193] K02804 PTS system, N-acetylglucosamine-specific IIC component	76	64	66	93	91	81	97	126	119
K02805	dTDP-4-amino-4,6-dideoxygalactose transaminase	36	51	61	50	65	64	105	62	75
K02806	PTS system, nitrogen regulatory IIA component	38	48	40	43	72	50	50	46	65
K02809	PTS system, sucrose-specific IIB component [EC:2.7.1.211] K02810 PTS system, sucrose-specific IIC component	264	262	311	74	67	62	69	84	65
K02818	PTS system, trehalose-specific IIB component [EC:2.7.1.201] K02819 PTS system, trehalose-specific IIC component	98	133	96	90	128	107	129	115	117
K02821	PTS system, ascorbate-specific IIA component	89	106	106	100	90	76	72	95	79
K02822	PTS system, ascorbate-specific IIB component	100	83	79	103	119	92	112	146	107
K02824	uracil permease	64	54	79	50	39	38	78	65	67
K02830	cell cycle checkpoint protein	21	11	23	27	16	12	11	10	14
K02834	ribosome-binding factor A	48	46	48	73	62	77	81	63	75
K02835	peptide chain release factor 1	408	476	476	395	405	353	365	373	370
K02836	peptide chain release factor 2	113	145	150	157	146	155	177	167	171
K02837	peptide chain release factor 3	447	471	511	448	461	380	392	464	408
K02838	ribosome recycling factor	182	78	93	115	115	87	102	109	113
K02839	peptide chain release factor	18	16	15	26	17	13	19	13	20
K02840	UDP-D-galactose:(glucosyl)LPS alpha-1,6-D-galactosyltransferase	61	62	55	94	83	69	91	65	82
K02841	heptosyltransferase I	49	70	49	25	26	17	27	18	32
K02843	heptosyltransferase II	113	125	98	122	136	108	114	130	146
K02844	UDP-glucose:(heptosyl)LPS alpha-1,3-glucosyltransferase	118	37	43	6	11	6	8	13	7
K02846	N-methyl-L-tryptophan oxidase	68	56	79	66	59	77	75	69	61
K02847	O-antigen ligase	31	36	46	28	30	19	28	38	30
K02848	heptose I phosphotransferase	15	17	16	11	10	13	14	11	13
K02849	heptosyltransferase III	148	43	49	41	39	24	36	27	31
K02851	UDP-GlcNAc:undecaprenyl-phosphate/decaprenyl-phosphate GlcNAc-1-phosphate transferase	52	37	45	55	61	45	47	43	57
K02852	UDP-N-acetyl-D-mannosaminouronate:lipid I N-acetyl-D-mannosaminouronosyltransferase	60	42	55	57	51	29	64	41	46
K02853	enterobacterial common antigen polymerase	89	84	100	91	110	87	97	72	105
K02854	AraC family transcriptional regulator, L-rhamnose operon transcriptional activator RhaR	44	43	36	17	17	18	15	23	19
K02855	AraC family transcriptional regulator, L-rhamnose operon regulatory protein RhaS	30	37	34	22	23	17	21	23	27
K02856	L-rhamnose-H+ transport protein	27	26	25	4	4	1	3	3	5
K02857	rhomboid-related protein 1/2/3	201	164	190	320	332	260	295	269	316
K02858	3,4-dihydroxy 2-butanone 4-phosphate synthase	70	88	81	94	145	76	99	105	99
K02860	16S rRNA processing protein RimM	160	191	150	197	199	157	137	142	149
K02863	large subunit ribosomal protein L1	179	174	181	188	203	155	196	196	190
K02864	large subunit ribosomal protein L10	77	61	78	44	43	63	40	35	47
K02865	large subunit ribosomal protein L10Ae	7	5	5	8	8	2	0	0	0
K02866	large subunit ribosomal protein L10e	117	149	160	178	188	168	205	201	204
K02867	large subunit ribosomal protein L11	109	118	147	146	168	135	129	138	140
K02870	large subunit ribosomal protein L12e	0	0	7	5	5	6	6	6	4
K02871	large subunit ribosomal protein L13	61	68	91	72	100	82	93	71	70
K02873	large subunit ribosomal protein L13e	38	36	36	48	53	58	49	52	52
K02874	large subunit ribosomal protein L14	142	131	159	151	165	124	165	204	192
K02876	large subunit ribosomal protein L15	70	73	98	76	80	78	65	56	84
K02877	large subunit ribosomal protein L15e	20	29	25	28	32	26	33	30	40
K02878	large subunit ribosomal protein L16	86	98	114	125	115	107	100	94	107
K02879	large subunit ribosomal protein L17	74	82	68	63	97	81	74	85	67
K02880	large subunit ribosomal protein L17e	14	16	17	21	15	21	15	17	15
K02881	large subunit ribosomal protein L18	61	73	66	90	76	76	92	99	89
K02882	large subunit ribosomal protein L18Ae	15	19	16	23	30	13	21	11	13
K02883	large subunit ribosomal protein L18e	36	38	43	87	59	55	62	77	75
K02884	large subunit ribosomal protein L19	93	91	84	85	81	84	69	98	86
K02885	large subunit ribosomal protein L19e	0	0	2	7	6	11	11	22	24
K02886	large subunit ribosomal protein L2	109	100	104	96	64	61	90	64	64
K02887	large subunit ribosomal protein L20	254	268	260	320	321	237	327	291	280
K02888	large subunit ribosomal protein L21	115	116	120	119	89	96	96	99	95
K02889	large subunit ribosomal protein L21e	27	21	13	36	28	15	30	32	30
K02890	large subunit ribosomal protein L22	67	74	84	111	93	103	86	92	86
K02891	large subunit ribosomal protein L22e	3	7	2	13	7	9	11	12	10
K02892	large subunit ribosomal protein L23	381	436	343	215	225	213	234	185	233
K02893	large subunit ribosomal protein L23Ae	3	5	4	11	8	5	13	9	15
K02894	large subunit ribosomal protein L23e	7	6	5	7	10	12	12	16	11
K02895	large subunit ribosomal protein L24	125	133	146	112	104	106	129	135	122
K02896	large subunit ribosomal protein L24e	6	11	11	22	15	17	30	25	29
K02897	large subunit ribosomal protein L25	78	86	93	79	90	60	78	107	85
K02898	large subunit ribosomal protein L26e	7	12	8	4	12	3	10	11	5
K02899	large subunit ribosomal protein L27	84	71	77	87	91	66	77	80	112
K02901	large subunit ribosomal protein L27e	49	41	36	59	50	43	67	57	47
K02902	large subunit ribosomal protein L28	99	113	117	196	168	152	134	120	148
K02904	large subunit ribosomal protein L29	353	393	382	575	562	500	531	559	538
K02906	large subunit ribosomal protein L3	68	69	62	66	59	74	52	66	66
K02907	large subunit ribosomal protein L30	68	59	65	87	103	55	90	105	80
K02908	large subunit ribosomal protein L30e	23	23	35	38	38	34	35	35	48
K02909	large subunit ribosomal protein L31	104	104	113	159	171	169	149	152	155
K02910	large subunit ribosomal protein L31e	82	105	109	165	179	136	118	117	121
K02911	large subunit ribosomal protein L32	56	77	57	74	69	90	85	99	91
K02913	large subunit ribosomal protein L33	44	40	54	47	51	46	42	38	30
K02914	large subunit ribosomal protein L34	25	27	19	2	11	5	11	12	20
K02915	large subunit ribosomal protein L34e	4	7	10	16	13	10	12	25	16
K02916	large subunit ribosomal protein L35	85	103	69	73	57	67	62	54	55
K02917	large subunit ribosomal protein L35Ae	18	18	13	15	17	14	12	22	22
K02918	large subunit ribosomal protein L35e	22	26	31	27	33	29	37	41	37
K02919	large subunit ribosomal protein L36	55	99	59	136	166	182	108	118	136
K02921	large subunit ribosomal protein L37Ae	14	10	11	15	28	13	7	18	9
K02923	large subunit ribosomal protein L38e	0	0	0	19	15	12	14	9	14
K02925	large subunit ribosomal protein L3e	31	56	62	45	38	35	37	47	55
K02926	large subunit ribosomal protein L4	186	188	210	234	179	170	170	198	198
K02927	large subunit ribosomal protein L40e	12	26	22	26	43	45	21	15	22
K02929	large subunit ribosomal protein L44e	12	30	17	13	11	9	20	14	24
K02930	large subunit ribosomal protein L4e	437	526	397	513	521	439	435	403	470
K02931	large subunit ribosomal protein L5	121	192	207	101	108	138	98	90	108
K02932	large subunit ribosomal protein L5e	12	7	6	5	11	7	2	3	3
K02933	large subunit ribosomal protein L6	84	72	106	84	118	81	79	98	91
K02934	large subunit ribosomal protein L6e	78	89	97	105	82	60	86	110	89
K02935	large subunit ribosomal protein L7/L12	178	107	99	102	100	86	112	93	93
K02936	large subunit ribosomal protein L7Ae	17	31	23	54	73	44	57	54	50
K02937	large subunit ribosomal protein L7e	59	62	66	46	38	51	40	26	41
K02938	large subunit ribosomal protein L8e	45	37	38	14	27	17	10	11	11
K02939	large subunit ribosomal protein L9	102	125	96	95	101	71	80	79	48
K02940	large subunit ribosomal protein L9e	0	3	3	6	11	9	11	8	10
K02941	large subunit ribosomal protein LP0	9	9	15	25	18	16	19	22	19
K02942	large subunit ribosomal protein LP1	23	24	31	25	26	26	13	16	24
K02943	large subunit ribosomal protein LP2	19	26	24	24	31	28	37	24	24
K02945	small subunit ribosomal protein S1	86	134	125	85	71	61	60	57	69
K02946	small subunit ribosomal protein S10	66	79	76	154	142	122	153	139	146
K02947	small subunit ribosomal protein S10e	4	0	2	5	6	6	11	17	9
K02948	small subunit ribosomal protein S11	119	123	136	100	141	77	118	114	116
K02950	small subunit ribosomal protein S12	122	144	154	80	116	93	82	84	95
K02951	small subunit ribosomal protein S12e	13	11	14	17	14	14	21	14	22
K02952	small subunit ribosomal protein S13	98	110	112	137	103	91	142	164	144
K02953	small subunit ribosomal protein S13e	18	24	20	44	33	28	30	39	30
K02954	small subunit ribosomal protein S14	92	111	138	97	100	58	88	84	80
K02955	small subunit ribosomal protein S14e	301	285	261	289	259	248	277	305	265
K02956	small subunit ribosomal protein S15	324	318	305	310	349	227	274	288	265
K02957	small subunit ribosomal protein S15Ae	11	19	16	24	31	22	20	15	22
K02958	small subunit ribosomal protein S15e	15	11	6	6	20	14	2	5	10
K02959	small subunit ribosomal protein S16	213	217	213	198	266	189	306	266	311
K02960	small subunit ribosomal protein S16e	4	0	0	0	0	2	2	4	2
K02961	small subunit ribosomal protein S17	35	38	38	51	40	54	44	33	42
K02962	small subunit ribosomal protein S17e	7	12	18	21	14	11	14	16	15
K02963	small subunit ribosomal protein S18	129	160	156	132	175	139	154	142	151
K02965	small subunit ribosomal protein S19	65	64	61	67	81	63	65	60	73
K02966	small subunit ribosomal protein S19e	3	4	5	0	0	0	0	0	0
K02967	small subunit ribosomal protein S2	167	205	213	301	296	278	276	241	270
K02968	small subunit ribosomal protein S20	144	142	119	162	134	135	109	140	132
K02969	small subunit ribosomal protein S20e	17	32	30	30	17	32	19	20	22
K02970	small subunit ribosomal protein S21	62	69	73	58	53	56	76	83	90
K02972	stationary-phase-induced ribosome-associated protein	16	12	12	11	11	13	15	15	19
K02974	small subunit ribosomal protein S24e	0	0	0	14	16	6	6	17	20
K02977	small subunit ribosomal protein S27Ae	11	29	20	34	35	16	15	24	24
K02978	small subunit ribosomal protein S27e	3	8	4	0	0	0	0	0	0
K02979	small subunit ribosomal protein S28e	5	10	8	7	4	4	4	0	3
K02981	small subunit ribosomal protein S2e	98	116	126	161	165	133	158	154	171
K02982	small subunit ribosomal protein S3	174	203	174	271	259	256	289	353	367
K02983	small subunit ribosomal protein S30e	42	51	44	70	65	52	59	58	54
K02984	small subunit ribosomal protein S3Ae	27	22	27	34	28	28	20	28	38
K02985	small subunit ribosomal protein S3e	399	385	425	568	650	528	585	558	695
K02986	small subunit ribosomal protein S4	103	117	112	106	101	79	59	98	82
K02987	small subunit ribosomal protein S4e	17	16	11	23	23	18	15	16	15
K02988	small subunit ribosomal protein S5	98	128	111	131	95	91	105	119	110
K02989	small subunit ribosomal protein S5e	15	8	20	19	14	5	10	8	13
K02990	small subunit ribosomal protein S6	139	164	153	118	123	117	122	117	104
K02991	small subunit ribosomal protein S6e	111	126	114	151	160	103	157	152	171
K02992	small subunit ribosomal protein S7	134	111	141	117	119	92	113	106	151
K02993	small subunit ribosomal protein S7e	11	3	6	20	17	16	13	25	16
K02994	small subunit ribosomal protein S8	106	101	105	105	89	73	101	105	119
K02995	small subunit ribosomal protein S8e	121	126	119	115	101	102	128	132	117
K02996	small subunit ribosomal protein S9	60	55	62	97	84	87	72	60	57
K02997	small subunit ribosomal protein S9e	37	49	59	45	36	30	63	65	56
K02998	small subunit ribosomal protein SAe	73	92	85	97	99	81	88	91	120
K02999	DNA-directed RNA polymerase I subunit RPA1	163	168	151	153	130	105	125	117	112
K03000	DNA-directed RNA polymerase I subunit RPA12	10	15	11	35	16	9	17	19	10
K03002	DNA-directed RNA polymerase I subunit RPA2	35	31	26	56	54	37	45	43	42
K03006	DNA-directed RNA polymerase II subunit RPB1	588	403	349	546	632	508	559	539	574
K03008	DNA-directed RNA polymerase II subunit RPB11	6	15	7	21	13	6	14	9	12
K03010	DNA-directed RNA polymerase II subunit RPB2	30	34	37	16	13	6	6	6	8
K03011	DNA-directed RNA polymerase II subunit RPB3	11	15	18	19	33	14	22	10	15
K03012	DNA-directed RNA polymerase II subunit RPB4	12	15	27	24	18	17	16	19	24
K03013	DNA-directed RNA polymerases I, II, and III subunit RPABC1	12	14	9	14	15	11	10	23	20
K03014	DNA-directed RNA polymerases I, II, and III subunit RPABC2	41	32	34	32	28	23	67	78	90
K03015	DNA-directed RNA polymerase II subunit RPB7	12	18	22	0	0	4	2	2	2
K03016	DNA-directed RNA polymerases I, II, and III subunit RPABC3	7	9	3	11	18	15	21	17	16
K03018	DNA-directed RNA polymerase III subunit RPC1	185	228	238	264	291	208	228	195	215
K03020	DNA-directed RNA polymerases I and III subunit RPAC2	15	23	35	19	13	19	26	17	19
K03021	DNA-directed RNA polymerase III subunit RPC2	49	37	48	50	34	39	29	38	32
K03022	DNA-directed RNA polymerase III subunit RPC8	11	7	3	1	2	2	0	0	0
K03023	DNA-directed RNA polymerase III subunit RPC3	13	14	8	17	14	11	8	6	2
K03025	DNA-directed RNA polymerase III subunit RPC6	28	26	34	39	40	27	39	40	31
K03026	DNA-directed RNA polymerase III subunit RPC4	8	11	10	14	19	10	6	3	6
K03027	DNA-directed RNA polymerases I and III subunit RPAC1	23	24	36	21	22	10	24	25	25
K03028	26S proteasome regulatory subunit N1	121	30	23	34	33	35	48	42	50
K03029	26S proteasome regulatory subunit N10	23	20	23	20	23	14	22	10	13
K03030	26S proteasome regulatory subunit N11	14	7	9	12	9	12	25	14	13
K03031	26S proteasome regulatory subunit N12	17	23	15	42	27	24	29	24	39
K03032	26S proteasome regulatory subunit N2	22	29	22	60	61	49	55	55	56
K03033	26S proteasome regulatory subunit N3	10	18	12	17	10	12	9	15	8
K03035	26S proteasome regulatory subunit N5	3	7	10	19	22	10	8	11	5
K03036	26S proteasome regulatory subunit N6	0	0	0	12	31	12	25	13	20
K03037	26S proteasome regulatory subunit N7	18	21	26	22	20	19	27	26	20
K03038	26S proteasome regulatory subunit N8	182	189	230	117	147	132	148	151	155
K03039	26S proteasome regulatory subunit N9	17	8	21	6	5	5	4	2	5
K03040	DNA-directed RNA polymerase subunit alpha	171	200	228	170	196	160	169	194	234
K03043	DNA-directed RNA polymerase subunit beta	1049	1104	1034	1124	1158	941	1024	1097	1106
K03046	DNA-directed RNA polymerase subunit beta'	194	197	190	211	220	211	246	257	237
K03060	DNA-directed RNA polymerase subunit omega	126	33	25	23	36	57	28	25	33
K03061	26S proteasome regulatory subunit T1	182	179	187	167	182	139	163	158	151
K03062	26S proteasome regulatory subunit T2	8	3	0	11	13	8	14	9	13
K03063	26S proteasome regulatory subunit T3	20	25	39	26	37	21	32	44	44
K03064	26S proteasome regulatory subunit T4	2	6	3	23	23	24	15	19	35
K03065	26S proteasome regulatory subunit T5	428	455	443	441	441	405	458	475	488
K03066	26S proteasome regulatory subunit T6	2	5	2	20	14	9	16	8	12
K03070	preprotein translocase subunit SecA	341	299	340	297	304	240	330	308	314
K03071	preprotein translocase subunit SecB	318	323	306	257	239	226	212	222	249
K03072	preprotein translocase subunit SecD	924	1088	1053	989	994	792	900	927	995
K03073	preprotein translocase subunit SecE	78	99	88	108	95	77	89	98	121
K03074	preprotein translocase subunit SecF	347	367	334	393	397	297	353	424	398
K03075	preprotein translocase subunit SecG	74	90	100	82	106	74	81	80	84
K03076	preprotein translocase subunit SecY	147	159	147	121	142	90	134	139	117
K03077	L-ribulose-5-phosphate 4-epimerase	61	92	67	90	118	97	81	76	81
K03078	3-dehydro-L-gulonate-6-phosphate decarboxylase	50	57	52	60	66	34	62	72	73
K03079	L-ribulose-5-phosphate 3-epimerase	14	16	22	12	6	7	5	5	6
K03080	L-ribulose-5-phosphate 4-epimerase	54	55	53	44	48	28	25	31	33
K03081	3-dehydro-L-gulonate-6-phosphate decarboxylase	6	5	2	5	3	2	0	0	0
K03082	hexulose-6-phosphate isomerase	24	62	35	51	46	33	39	38	42
K03083	glycogen synthase kinase 3 beta	46	49	46	42	28	38	36	51	55
K03086	RNA polymerase primary sigma factor	243	254	267	276	309	181	263	271	272
K03087	RNA polymerase nonessential primary-like sigma factor	49	93	95	70	99	109	86	83	104
K03088	RNA polymerase sigma-70 factor, ECF subfamily	2184	2371	2497	2569	2318	1961	2342	2428	2333
K03089	RNA polymerase sigma-32 factor	112	113	98	109	128	102	124	129	125
K03092	RNA polymerase sigma-54 factor	180	207	196	189	210	198	220	226	248
K03094	S-phase kinase-associated protein 1	197	270	237	228	257	201	263	264	268
K03097	casein kinase II subunit alpha	25	24	24	39	31	20	38	26	27
K03098	apolipoprotein D and lipocalin family protein	90	78	99	101	104	102	105	113	96
K03099	son of sevenless	23	30	20	41	39	31	45	42	52
K03100	signal peptidase I	949	1053	963	597	650	523	527	503	579
K03101	signal peptidase II	178	188	185	184	210	165	191	173	220
K03103	multiple inositol-polyphosphate phosphatase / 2,3-bisphosphoglycerate 3-phosphatase	77	92	78	93	79	64	63	62	63
K03105	signal recognition particle subunit SRP19	13	12	15	16	34	21	14	14	30
K03106	signal recognition particle subunit SRP54	511	611	488	344	447	449	339	265	383
K03107	signal recognition particle subunit SRP68	31	20	21	21	8	16	15	28	10
K03108	signal recognition particle subunit SRP72	14	16	19	10	6	12	11	9	17
K03110	fused signal recognition particle receptor	381	357	377	466	530	394	430	379	509
K03111	single-strand DNA-binding protein	247	225	235	227	229	159	235	237	255
K03112	DamX protein	1158	1333	1301	1362	1415	1140	1257	1302	1326
K03113	translation initiation factor 1	50	61	60	75	81	72	71	93	105
K03115	casein kinase II subunit beta	17	16	12	23	34	19	14	23	20
K03116	sec-independent protein translocase protein TatA	72	84	82	75	54	57	61	61	71
K03117	sec-independent protein translocase protein TatB	97	94	68	145	140	138	114	150	139
K03118	sec-independent protein translocase protein TatC	85	115	130	94	95	95	92	107	71
K03119	taurine dioxygenase	294	295	263	180	237	230	156	179	200
K03120	transcription initiation factor TFIID TATA-box-binding protein	19	18	31	27	27	31	30	25	20
K03124	transcription initiation factor TFIIB	28	30	30	26	20	24	24	30	22
K03125	transcription initiation factor TFIID subunit 1	7	0	7	7	7	6	2	0	10
K03127	transcription initiation factor TFIID subunit 13	5	8	11	11	6	17	15	12	18
K03128	transcription initiation factor TFIID subunit 2	23	31	25	22	21	9	17	19	15
K03130	transcription initiation factor TFIID subunit 5	6	5	10	9	12	12	13	15	19
K03131	transcription initiation factor TFIID subunit 6	54	57	57	87	95	61	93	71	93
K03132	transcription initiation factor TFIID subunit 7	17	14	14	25	25	25	27	25	28
K03133	transcription initiation factor TFIID subunit 9B	19	19	19	5	17	10	7	11	9
K03134	transcription initiation factor TFIID subunit 10	0	0	0	0	2	2	8	4	4
K03135	transcription initiation factor TFIID subunit 11	8	6	7	18	9	18	6	8	5
K03136	transcription initiation factor TFIIE subunit alpha	148	178	201	141	161	144	134	155	127
K03137	transcription initiation factor TFIIE subunit beta	11	9	15	20	19	15	16	18	18
K03139	transcription initiation factor TFIIF subunit beta	19	12	7	10	20	15	13	24	22
K03141	transcription initiation factor TFIIH subunit 1	3	9	8	4	4	7	7	2	12
K03142	transcription initiation factor TFIIH subunit 2	46	69	49	44	40	27	44	47	68
K03143	transcription initiation factor TFIIH subunit 3	89	110	103	121	126	96	127	110	116
K03144	transcription initiation factor TFIIH subunit 4	7	18	18	30	24	21	26	37	28
K03145	transcription elongation factor S-II	10	16	8	14	13	6	19	19	13
K03147	phosphomethylpyrimidine synthase	147	81	99	84	99	80	67	73	75
K03148	sulfur carrier protein ThiS adenylyltransferase	60	60	72	61	60	61	61	60	53
K03149	thiazole synthase	133	66	63	64	60	40	78	82	81
K03150	2-iminoacetate synthase	154	66	57	62	60	50	45	42	50
K03151	thiamine biosynthesis protein ThiI	150	63	55	64	72	42	59	75	83
K03152	4-methyl-5(b-hydroxyethyl)-thiazole monophosphate biosynthesis	51	54	72	57	59	25	46	54	67
K03153	glycine oxidase	16	25	25	30	25	29	22	24	17
K03154	sulfur carrier protein	70	67	88	66	79	53	62	60	65
K03155	timeless	19	16	9	21	16	14	14	17	18
K03163	DNA topoisomerase I	8	9	2	20	9	3	19	17	27
K03164	DNA topoisomerase II	103	94	105	103	92	82	95	99	110
K03165	DNA topoisomerase III	101	92	102	145	123	92	97	124	132
K03166	DNA topoisomerase VI subunit A	4	6	9	14	5	3	9	9	8
K03168	DNA topoisomerase I	953	945	691	1002	1187	1050	999	959	1087
K03169	DNA topoisomerase III	316	380	372	424	435	339	363	436	383
K03177	tRNA pseudouridine55 synthase	138	149	144	115	134	89	133	121	140
K03178	ubiquitin-activating enzyme E1	52	80	79	54	60	51	51	58	55
K03179	4-hydroxybenzoate polyprenyltransferase	102	108	107	128	115	92	109	110	102
K03181	chorismate--pyruvate lyase	143	168	173	194	198	147	184	148	193
K03182	4-hydroxy-3-polyprenylbenzoate decarboxylase	88	114	96	81	105	110	74	67	85
K03183	demethylmenaquinone methyltransferase / 2-methoxy-6-polyprenyl-1,4-benzoquinol methylase	122	142	140	117	160	126	161	146	122
K03184	2-octaprenyl-3-methyl-6-methoxy-1,4-benzoquinol hydroxylase	53	58	62	70	55	46	51	63	56
K03185	2-octaprenyl-6-methoxyphenol hydroxylase	211	231	211	238	241	205	268	253	302
K03186	flavin prenyltransferase	115	136	124	86	75	63	75	76	90
K03187	urease accessory protein	28	29	21	21	17	40	3	3	9
K03188	urease accessory protein	22	36	40	26	35	44	21	23	30
K03189	urease accessory protein	94	113	119	77	64	48	75	88	84
K03190	urease accessory protein	27	36	36	54	34	54	11	11	16
K03194	type IV secretion system protein VirB1	6	6	9	0	0	0	2	3	2
K03195	type IV secretion system protein VirB10	8	13	14	4	0	0	3	2	2
K03196	type IV secretion system protein VirB11	33	37	32	29	14	38	29	16	42
K03197	type IV secretion system protein VirB2	15	21	11	19	34	16	23	21	16
K03198	type IV secretion system protein VirB3	9	11	6	10	21	16	16	10	9
K03199	type IV secretion system protein VirB4	77	66	89	70	55	56	74	76	67
K03200	type IV secretion system protein VirB5	14	12	5	16	17	14	19	11	14
K03201	type IV secretion system protein VirB6	143	71	70	77	95	89	81	86	69
K03203	type IV secretion system protein VirB8	11	31	25	19	20	12	12	17	11
K03204	type IV secretion system protein VirB9	38	37	40	20	15	2	17	12	11
K03205	type IV secretion system protein VirD4	27	35	30	36	26	37	37	29	38
K03207	colanic acid biosynthesis protein WcaH	12	29	17	12	11	11	15	13	20
K03208	colanic acid biosynthesis glycosyl transferase WcaI	17	23	22	39	26	34	21	28	30
K03210	preprotein translocase subunit YajC	87	89	80	60	56	47	42	62	62
K03212	23S rRNA (uracil747-C5)-methyltransferase	40	35	32	40	39	39	48	33	73
K03214	RNA methyltransferase, TrmH family	68	106	69	69	66	57	73	89	69
K03215	23S rRNA (uracil1939-C5)-methyltransferase	195	249	205	227	226	187	195	203	192
K03216	tRNA (cytidine/uridine-2'-O-)-methyltransferase	28	43	31	44	40	35	40	63	51
K03217	YidC/Oxa1 family membrane protein insertase	81	61	74	74	78	64	100	92	112
K03218	23S rRNA (guanosine2251-2'-O)-methyltransferase	203	229	208	177	172	129	166	175	123
K03219	type III secretion protein C	247	270	246	278	242	234	303	272	305
K03220	type III secretion protein D	5	4	9	0	0	2	2	6	2
K03221	type III secretion protein F	6	6	4	8	12	6	9	6	11
K03222	type III secretion protein J	41	26	47	50	58	36	59	59	43
K03223	type III secretion protein L	23	29	17	26	25	18	22	21	24
K03224	ATP synthase in type III secretion protein N	44	55	47	67	43	39	40	38	54
K03225	type III secretion protein Q	32	39	20	75	76	51	53	53	68
K03226	type III secretion protein R	25	30	21	31	19	8	12	16	21
K03227	type III secretion protein S	31	25	27	25	35	31	27	35	27
K03228	type III secretion protein T	23	39	45	40	39	36	52	43	41
K03229	type III secretion protein U	726	720	677	517	524	501	484	456	531
K03230	type III secretion protein V	96	108	108	103	106	85	102	92	86
K03231	elongation factor 1-alpha	596	609	662	664	703	546	622	634	613
K03232	elongation factor 1-beta	23	12	15	23	23	21	28	28	48
K03233	elongation factor 1-gamma	7	0	1	10	22	11	15	10	15
K03234	elongation factor 2	76	106	91	71	73	80	81	98	86
K03236	translation initiation factor 1A	46	35	58	49	58	65	51	73	54
K03237	translation initiation factor 2 subunit 1	15	20	23	29	29	26	26	32	22
K03239	translation initiation factor eIF-2B subunit alpha	0	4	3	2	0	0	2	3	6
K03240	translation initiation factor eIF-2B subunit epsilon	24	17	18	60	55	32	33	47	39
K03242	translation initiation factor 2 subunit 3	14	24	18	30	16	21	11	19	17
K03243	translation initiation factor 5B	44	72	64	78	95	67	78	88	78
K03246	translation initiation factor 3 subunit I	2	3	3	22	13	25	30	16	26
K03247	translation initiation factor 3 subunit H	188	171	205	178	162	130	202	137	169
K03248	translation initiation factor 3 subunit G	45	52	46	43	37	34	43	58	46
K03249	translation initiation factor 3 subunit F	7	8	4	20	13	16	14	7	16
K03250	translation initiation factor 3 subunit E	0	4	0	15	20	9	19	15	21
K03251	translation initiation factor 3 subunit D	18	7	11	4	4	17	6	3	3
K03252	translation initiation factor 3 subunit C	21	41	37	34	41	31	47	46	54
K03253	translation initiation factor 3 subunit B	18	13	17	10	8	10	9	11	21
K03254	translation initiation factor 3 subunit A	16	17	24	23	20	7	22	18	27
K03255	protein TIF31	44	68	63	64	55	76	55	65	75
K03256	tRNA (adenine-N(1)-)-methyltransferase non-catalytic subunit	2	2	2	12	16	8	7	14	10
K03257	translation initiation factor 4A	14	20	17	15	18	10	12	8	5
K03258	translation initiation factor 4B	12	9	9	40	28	11	30	25	33
K03259	translation initiation factor 4E	28	35	21	30	22	24	31	22	44
K03260	translation initiation factor 4G	60	58	69	47	59	31	26	24	43
K03262	translation initiation factor 5	14	18	20	21	27	20	17	21	20
K03263	translation initiation factor 5A	63	71	86	59	51	37	46	48	42
K03264	translation initiation factor 6	2630	2812	2653	3060	3171	2670	2809	2840	2927
K03265	peptide chain release factor subunit 1	66	41	77	114	87	71	53	58	61
K03267	peptide chain release factor subunit 3	27	24	41	39	37	28	51	39	62
K03269	UDP-2,3-diacylglucosamine hydrolase	43	59	44	59	76	50	62	65	72
K03270	3-deoxy-D-manno-octulosonate 8-phosphate phosphatase (KDO 8-P phosphatase)	76	84	81	110	125	86	109	109	125
K03271	D-sedoheptulose 7-phosphate isomerase	61	51	37	36	44	20	34	43	41
K03272	D-beta-D-heptose 7-phosphate kinase / D-beta-D-heptose 1-phosphate adenosyltransferase	26	53	49	54	54	50	45	59	45
K03273	D-glycero-D-manno-heptose 1,7-bisphosphate phosphatase	61	71	69	58	69	52	70	67	65
K03274	ADP-L-glycero-D-manno-heptose 6-epimerase	1578	1650	1740	2326	2575	2147	2311	2277	2340
K03275	UDP-glucose:(glucosyl)LPS alpha-1,3-glucosyltransferase	202	248	214	130	144	111	119	147	122
K03278	UDP-D-galactose:(glucosyl)LPS alpha-1,3-D-galactosyltransferase	8	9	11	0	0	0	0	0	0
K03281	chloride channel protein, CIC family	200	220	223	212	246	192	167	185	185
K03282	large conductance mechanosensitive channel	79	95	97	120	107	84	85	89	119
K03283	heat shock 70kDa protein 1/8	178	199	203	179	150	132	180	157	194
K03284	magnesium transporter	116	141	146	170	197	173	199	204	175
K03286	OmpA-OmpF porin, OOP family	674	757	705	699	733	605	677	722	783
K03288	MFS transporter, MHS family, citrate/tricarballylate:H+ symporter	9	5	4	1	0	0	0	0	0
K03289	MFS transporter, NHS family, nucleoside permease	11	12	17	8	6	6	4	8	6
K03290	MFS transporter, SHS family, sialic acid transporter	5	6	2	0	0	0	0	0	0
K03291	MFS transporter, SET family, sugar efflux transporter	22	22	24	11	21	21	18	16	16
K03292	glycoside/pentoside/hexuronide:cation symporter, GPH family	47	53	60	63	61	60	62	55	55
K03293	amino acid transporter, AAT family	21	32	38	15	21	10	21	16	10
K03294	basic amino acid/polyamine antiporter, APA family	1588	1641	1566	1862	1850	1493	1606	1582	1724
K03297	small multidrug resistance pump	69	93	78	73	57	58	82	76	80
K03298	drug/metabolite transporter, DME family	22	21	15	24	13	14	15	13	12
K03299	gluconate:H+ symporter, GntP family	143	184	182	114	116	98	114	106	109
K03300	citrate-Mg2+:H+ or citrate-Ca2+:H+ symporter, CitMHS family	17	23	31	17	23	14	13	10	12
K03303	lactate permease	10	18	11	11	22	10	29	22	18
K03304	tellurite resistance protein	18	20	19	14	29	21	16	24	27
K03305	proton-dependent oligopeptide transporter, POT family	156	167	181	178	191	143	191	195	221
K03306	inorganic phosphate transporter, PiT family	112	113	112	138	136	115	146	128	162
K03307	solute:Na+ symporter, SSS family	63	74	79	65	58	47	64	68	46
K03308	neurotransmitter:Na+ symporter, NSS family	1522	1714	1569	1480	1676	1268	1347	1440	1429
K03310	alanine or glycine:cation symporter, AGCS family	272	214	235	185	157	167	131	165	152
K03311	branched-chain amino acid:cation transporter, LIVCS family	3873	4185	4205	3512	3635	2851	3089	3044	3374
K03312	glutamate:Na+ symporter, ESS family	130	161	152	116	109	98	119	102	125
K03313	Na+:H+ antiporter, NhaA family	140	159	137	223	211	167	192	179	219
K03314	Na+:H+ antiporter, NhaB family	38	40	35	47	47	38	30	50	38
K03315	Na+:H+ antiporter, NhaC family	59	76	71	66	68	55	59	59	62
K03316	monovalent cation:H+ antiporter, CPA1 family	264	292	332	313	282	279	276	284	280
K03317	concentrative nucleoside transporter, CNT family	198	185	205	235	208	161	171	189	190
K03318	tyrosine permease	7	11	10	14	19	11	17	13	15
K03319	divalent anion:Na+ symporter, DASS family	51	59	91	64	74	64	88	90	88
K03320	ammonium transporter, Amt family	234	265	247	277	285	244	265	300	342
K03321	sulfate permease, SulP family	460	604	504	488	595	445	496	560	585
K03322	manganese transport protein	119	75	86	79	63	80	63	87	78
K03324	phosphate:Na+ symporter	92	75	91	98	109	104	82	80	99
K03325	arsenite transporter, ACR3 family	1401	1618	1517	1500	1798	1477	1461	1497	1594
K03326	C4-dicarboxylate transporter, DcuC family	42	52	44	66	88	68	79	83	67
K03327	multidrug resistance protein, MATE family	109	97	100	108	106	89	96	87	126
K03329	amino acid exporter	16	20	13	37	21	35	37	39	43
K03332	fructan beta-fructosidase	113	24	19	49	53	40	47	49	49
K03335	inosose dehydratase	98	87	94	65	80	69	100	83	89
K03336	3D-(3,5/4)-trihydroxycyclohexane-1,2-dione acylhydrolase (decyclizing)	77	105	103	86	89	51	74	68	72
K03337	5-deoxy-glucuronate isomerase	162	114	98	63	86	71	89	71	93
K03338	5-dehydro-2-deoxygluconokinase	121	41	52	51	58	39	62	47	51
K03340	diaminopimelate dehydrogenase	13	14	5	18	17	12	13	12	16
K03341	O-phospho-L-seryl-tRNASec:L-selenocysteinyl-tRNA synthase	118	145	147	143	142	103	156	153	154
K03347	cullin 1	119	126	94	104	143	136	93	91	97
K03348	anaphase-promoting complex subunit 1	28	27	21	20	18	13	20	20	25
K03349	anaphase-promoting complex subunit 2	26	37	36	28	26	24	24	23	29
K03350	anaphase-promoting complex subunit 3	29	41	32	40	33	28	48	52	60
K03351	anaphase-promoting complex subunit 4	11	6	10	21	23	22	27	26	24
K03352	anaphase-promoting complex subunit 5	2	5	6	5	4	2	15	9	14
K03353	anaphase-promoting complex subunit 6	25	29	30	21	24	16	17	20	16
K03355	anaphase-promoting complex subunit 8	35	46	44	42	47	25	46	45	44
K03357	anaphase-promoting complex subunit 10	0	0	0	9	14	4	12	7	9
K03358	anaphase-promoting complex subunit 11	0	4	2	5	8	9	13	9	12
K03361	F-box and WD-40 domain protein CDC4	31	37	31	38	38	30	44	38	45
K03362	F-box and WD-40 domain protein 1/11	19	18	32	23	19	16	22	15	23
K03363	cell division cycle 20, cofactor of APC complex	3	3	2	10	13	7	5	8	7
K03364	cell division cycle 20-like protein 1, cofactor of APC complex	12	17	16	14	20	19	15	19	20
K03366	meso-butanediol dehydrogenase / (S,S)-butanediol dehydrogenase / diacetyl reductase	154	137	143	153	166	135	190	163	167
K03367	D-alanine--poly(phosphoribitol) ligase subunit 1	39	35	30	16	15	12	20	22	18
K03368	beta-galactoside alpha-2,3-sialyltransferase (sialyltransferase 4B)	71	85	87	70	80	75	84	59	54
K03372	MFS transporter, PAT family, solute carrier family 33 (acetyl-CoA transportor), member 1	118	136	133	140	185	154	164	182	179
K03380	phenol 2-monooxygenase	18	23	32	53	41	50	45	46	34
K03385	nitrite reductase (cytochrome c-552)	17	30	22	14	24	16	9	12	11
K03386	peroxiredoxin (alkyl hydroperoxide reductase subunit C)	217	191	209	229	282	220	217	248	209
K03387	alkyl hydroperoxide reductase subunit F	104	101	98	64	63	92	71	74	74
K03394	precorrin-2/cobalt-factor-2 C20-methyltransferase	42	60	56	61	56	48	55	55	60
K03399	cobalt-precorrin-7 (C5)-methyltransferase	34	20	23	12	8	8	16	20	11
K03402	transcriptional regulator of arginine metabolism	87	91	108	98	109	78	74	84	68
K03406	methyl-accepting chemotaxis protein	1794	1986	2019	2554	2585	2164	2562	2641	2669
K03407	two-component system, chemotaxis family, sensor kinase CheA	181	259	165	362	411	397	399	300	365
K03408	purine-binding chemotaxis protein CheW	95	113	95	69	75	85	83	105	96
K03409	chemotaxis protein CheX	12	11	13	35	24	14	18	37	40
K03410	chemotaxis protein CheC	2	2	4	12	19	9	22	16	24
K03411	chemotaxis protein CheD	127	107	104	100	149	113	75	87	87
K03412	two-component system, chemotaxis family, response regulator CheB	142	141	176	153	130	119	144	129	106
K03413	two-component system, chemotaxis family, response regulator CheY	111	119	122	136	125	126	118	90	113
K03414	chemotaxis protein CheZ	43	53	57	97	88	78	89	80	89
K03415	two-component system, chemotaxis family, response regulator CheV	137	154	160	118	120	107	138	178	133
K03417	methylisocitrate lyase	68	72	71	98	77	71	82	78	81
K03424	TatD DNase family protein	473	461	487	483	479	388	453	460	467
K03425	sec-independent protein translocase protein TatE	38	31	31	28	37	38	31	25	32
K03426	NAD+ diphosphatase	115	97	126	83	89	64	91	102	88
K03427	type I restriction enzyme M protein	434	553	357	578	913	995	1039	913	831
K03430	2-aminoethylphosphonate-pyruvate transaminase	21	24	19	20	15	19	22	30	17
K03431	phosphoglucosamine mutase	154	156	161	130	123	101	115	87	110
K03434	N-acetylglucosaminylphosphatidylinositol deacetylase	8	13	13	15	15	7	10	8	15
K03435	LacI family transcriptional regulator, fructose operon transcriptional repressor	12	8	17	16	22	15	12	22	21
K03437	RNA methyltransferase, TrmH family	109	120	124	162	176	156	166	164	175
K03438	16S rRNA (cytosine1402-N4)-methyltransferase	226	105	86	97	121	88	86	92	102
K03439	tRNA (guanine-N7-)-methyltransferase	1797	2073	1736	1792	2024	1586	1825	1780	2100
K03442	small conductance mechanosensitive channel	1042	1130	1062	998	1118	1002	1069	957	1064
K03445	MFS transporter, DHA1 family, purine ribonucleoside efflux pump	4	4	5	2	0	0	0	0	0
K03446	MFS transporter, DHA2 family, multidrug resistance protein	299	284	296	306	283	242	260	273	313
K03449	MFS transporter, CP family, cyanate transporter	67	65	68	52	53	47	57	59	60
K03451	betaine/carnitine transporter, BCCT family	13	9	10	11	10	4	11	9	12
K03453	bile acid:Na+ symporter, BASS family	42	39	59	48	48	51	30	34	54
K03455	monovalent cation:H+ antiporter-2, CPA2 family	105	108	101	103	89	88	89	84	99
K03456	serine/threonine-protein phosphatase 2A regulatory subunit A	43	44	51	54	36	40	59	41	40
K03457	nucleobase:cation symporter-1, NCS1 family	54	39	32	48	75	58	52	40	42
K03462	nicotinamide phosphoribosyltransferase	5	10	5	0	0	0	0	0	0
K03465	thymidylate synthase (FAD)	29	40	26	36	48	43	25	25	25
K03466	DNA segregation ATPase FtsK/SpoIIIE, S-DNA-T family	142	153	181	182	187	144	164	152	165
K03468	p-hydroxybenzoic acid efflux pump subunit AaeB	25	22	35	0	0	0	0	2	0
K03469	ribonuclease HI	335	316	319	404	416	322	396	375	415
K03470	ribonuclease HII	232	194	191	109	139	90	118	119	136
K03472	D-erythrose 4-phosphate dehydrogenase	153	61	61	50	66	32	49	72	56
K03473	erythronate-4-phosphate dehydrogenase	130	167	132	167	142	142	142	142	174
K03474	pyridoxine 5-phosphate synthase	105	123	141	116	144	120	137	125	157
K03475	PTS system, ascorbate-specific IIC component	79	84	88	78	83	73	70	73	81
K03476	L-ascorbate 6-phosphate lactonase	17	29	24	20	22	23	20	24	23
K03477	DeoR family transcriptional regulator, ulaG and ulaABCDEF operon transcriptional repressor	81	103	96	86	124	90	77	96	106
K03478	chitin disaccharide deacetylase	30	24	36	17	31	17	15	10	9
K03482	GntR family transcriptional regulator, glv operon transcriptional regulator	144	84	82	105	125	158	112	89	78
K03484	LacI family transcriptional regulator, sucrose operon repressor	116	118	120	249	288	214	269	280	313
K03485	LacI family transcriptional regulator, trehalose operon repressor	36	45	38	41	57	30	31	32	33
K03486	GntR family transcriptional regulator, trehalose operon transcriptional repressor	11	21	8	6	7	7	9	22	19
K03487	LacI family transcriptional regulator, asc operon repressor	84	90	72	113	160	121	142	119	132
K03488	beta-glucoside operon transcriptional antiterminator	70	77	65	56	57	30	45	39	46
K03490	AraC family transcriptional regulator, dual regulator of chb operon	44	39	50	50	35	20	45	42	42
K03492	GntR family transcriptional regulator	3	0	0	0	0	0	0	0	0
K03495	tRNA uridine 5-carboxymethylaminomethyl modification enzyme	409	351	354	331	399	311	404	366	346
K03496	chromosome partitioning protein	829	910	899	945	937	778	851	909	908
K03497	chromosome partitioning protein, ParB family	109	111	115	102	77	61	73	76	82
K03498	trk system potassium uptake protein	143	169	147	144	143	111	138	158	146
K03499	trk system potassium uptake protein	1149	1309	1242	670	718	618	665	627	698
K03500	16S rRNA (cytosine967-C5)-methyltransferase	190	187	182	212	232	151	213	223	202
K03501	16S rRNA (guanine527-N7)-methyltransferase	158	137	138	113	129	110	137	126	117
K03502	DNA polymerase V	324	364	326	369	451	354	359	362	378
K03503	DNA polymerase V	241	273	221	168	213	186	193	238	227
K03506	DNA polymerase epsilon subunit 4	5	4	8	9	13	11	10	11	13
K03507	DNA replication regulator DPB11	1	0	2	0	0	0	2	0	0
[truncated: 4,400 more rows]
